# Supplementary material for: Six-fold increase of atmospheric pCO2 during the Permian–Triassic mass extinction
Source: Nat Commun. 2021 Apr 9;12:2137. doi: 10.1038/s41467-021-22298-7 (PMC8035180; doi:10.1038/s41467-021-22298-7)
Supplement: Supplementary file 4 — Supplementary Data 1 [file 41467_2021_22298_MOESM4_ESM.xlsx]

## Sheet: magnitude of carbon isotope 
ID	Section	Location	Country	Region	Source	Substrate	Carbon isotope literature	preCIE conodont zone	peak CIE conodont zone	Conodont zone literature	pre-CIE (‰)	peak CIE (‰)	CIE magnitude (‰)	Standard deviation (‰)
1	Daxiakou	Xingshan, Hubei	China	Eastern paleotethys, SC, NMBY	marine	carb	Shen et al., 2012	C. changxingensis c-C. deflecta	H. parvus	Zhao et al., 2013	2.17	-0.44	-2.61	0.09
2	Huangzhishan	Changxing, Zhejiang	China	Eastern paleotethys, SC, NMBY	marine	carb	Chen et al., 2009	C. yini	H. parvus	Chen et al., 2009	2.22	-1.96	-4.18	0.32
3	Meishan	Changxing, Zhejiang	China	Eastern paleotethys, SC, NMBY	marine	carb	Burgess et al., 2014	C. changxingensis	H. parvus	Yin et al., 2014	3.72	-1	-4.72	0.46
4	Chongyang	Chongyang, Hubei	China	East paleotethys, SC, Yangtze Carbonate Platform	marine	carb	Luo et al., 2011; 2014	H. latidentatus	H. parvus	Luo et al., 2011	2.52	-0.7	-3.22	0.13
5	Cili	Cili, Hunan	China	East paleotethys, SC, Yangtze Carbonate Platform	marine	carb	Luo et al., 2011; 2014	H. latidentatus	H. parvus	Luo et al., 2011	2.47	-0.5	-2.97	0.11
6	Kangjiaping	Cili, Hunan	China	East paleotethys, SC, Yangtze Carbonate Platform	marine	carb	Wang et al., 2009	NULL	H. parvus	Wang et al., 2009	3.93	-0.41	-4.34	0.21
7	Yangou	Leping, Jiangxi	China	East paleotethys, SC, Yangtze Carbonate Platform	marine	carb	Song et al., 2012	C. changxingensis	I. isarcica	Sun et al., 2012	2.63	1.26	-1.37	0.13
8	Dongling	Xiushui Jiangxi	China	East paleotethys, SC, Yangtze Carbonate Platform	marine	carb	Bai et al., 2018	NULL	H. parvus#	Bai et al., 2018	3.58	-1.4	-4.98	0.25
9	Dukou	Xuanhan Sichuang	China	East paleotethys, SC, Yangtze Carbonate Platform	marine	carb	Shen et al., 2013	NULL	H. parvus#	Shen et al., 2013	3.98	-1.55	-5.53	0.21
10	Loufangwan	Huaying, Sichuang	China	East paleotethys, SC, Yangtze Carbonate Platform	marine	carb	Cui et al., 2009	C. changxingensis	I. isarcica	Cui et al., 2009	2.36	-1.5	-3.86	0.23
11	Jiangshuigou	Guangan, Sichuang	China	East paleotethys, SC, Yangtze Carbonate Platform	marine	carb	Liu et al., 2018	C. changxingensis#	H. parvus#	Liu et al., 2018	3.81	-0.23	-4.04	0.03
12	Yudongzi	Jiangyou, Sichuang	China	East paleotethys, SC, Yangtze Carbonate Platform	marine	carb	Li et al., 2019	NULL	H. parvus#	Tang et al., 2016	2.72	-0.65	-3.37	1.56
13	Daijiagou	Chongqing	China	East paleotethys, SC, Yangtze Carbonate Platform	marine	carb	Yuan et al., 2015	C. changxingensis-C. yini	H. parvus	Yuan et al., 2015	3.05	-2.2	-5.25	0.12
14	Laolongdong	Chongqing	China	East paleotethys, SC, Yangtze Carbonate Platform	marine	carb	Mu et al., 2009	C. changxingensis#	H. parvus#	Mu et al., 2009	2.96	0.06	-2.9	0.2
15	Liangfengya	Chongqing	China	East paleotethys, SC, Yangtze Carbonate Platform	marine	carb	Yin et al., 2007	C. changxingensis#	H. parvus#	Yin et al., 2007	1.71	-0.87	-2.58	0.11
16	Dawen	Luodian, Guizhou	China	Eastern paleotethys, SC, Istoleted Plantforms in Nanpanjiang Basin	marine	carb	Chen et al., 2009	H. latidentatus#	H. parvus#	Chen et al., 2009	2.7	-0.91	-3.61	0.22
17	Dajiang	Luodian, Guizhou	China	Eastern paleotethys, SC, Istoleted Plantforms in Nanpanjiang Basin	marine	carb	Payne et al., 2004; Meyer et al., 2011	C. changxingensis	H. parvus	Ezaki et al., 2008	3.22	-0.14	-3.36	0.05
18	Heping	Luodian, Guizhou	China	Eastern paleotethys, SC, Istoleted Plantforms in Nanpanjiang Basin	marine	carb	Krull et al., 2004	C. changxingensis#	H. parvus	Krull et al., 2004	3.17	-2.02	-5.19	0.44
19	Zuodeng	Tiandong, Guangxi	China	Eastern paleotethys, SC, Istoleted Plantforms in Nanpanjiang Basin	marine	carb	Luo et al., 2011; 2014	H. latidentatus	H. parvus	Luo et al., 2011	4.33	0.3	-4.03	0.12
20	Taiping	Pingguo, Guangxi	China	Eastern paleotethys, SC, Istoleted Plantforms in Nanpanjiang Basin	marine	carb	Luo et al., 2011; 2014	H. latidentatus	H. parvus	Luo et al., 2011	2.82	-0.7	-3.52	0.37
21	Haicheng2	Pingguo, Guangxi	China	Eastern paleotethys, SC, Istoleted Plantforms in Nanpanjiang Basin	marine	carb	Li et al., 2017	NULL	NULL	NULL	2.03	-0.24	-2.27	0.24
22	Wuzhuan	Guangxi	China	Eastern paleotethys, SC, Istoleted Plantforms in Nanpanjiang Basin	marine	carb	Hautmann et al., 2015	NULL	H. parvus#	Hautmann et al., 2015	2.42	-0.37	-2.79	0.17
23	Tienbao	Guangxi	China	Eastern paleotethys, SC, Istoleted Plantforms in Nanpanjiang Basin	marine	carb	Bagherpour et al., 2017	NULL	H. parvus#	Bagherpour et al., 2017	2.72	-0.26	-2.98	0.3
24	Bianyang	Guizhou	China	Eastern paleotethys, SC, Nanpanjiang Basin	marine	carb	Jiang et al., 2015	H. changxingensis	H. parvus	Jiang et al., 2015	0.59	-4.06	-4.65	0.18
25	Laren	Jinya/Waili Guangxi	China	Eastern paleotethys, SC, Nanpanjiang Basin	marine	carb	Galfetti et al., 2007	NULL	NULL	NULL	3.49	-0.22	-3.71	0.27
26	Penglaitan	Laibin Guangxi	China	Eastern paleotethys, SC, Nanpanjiang Basin	marine	carb	Shen et al., 2018	C.meishanensis-H. preparvus	H. parvus	Shen et al., 2018	0.86	-2.78	-3.64	0.21
27	Lung Cam	Northern Vietnam	Vietnam	Eastern paleotethys	marine	carb	Ellwood et al., 2019	NULL	H. parvus#	Son et al., 2007	2.34	-1.3	-3.64	0.14
28	Lung Pu	Northern Vietnam	Vietnam	Eastern paleotethys	marine	carb	Ellwood et al., 2019	NULL	NULL	NULL	2.69	-0.96	-3.65	0.28
29	Nhi Tao	Northern Vietnam	Vietnam	Eastern paleotethys	marine	carb	Algeo et al., 2007; 2008	C. changxingensis	H. parvus	Algeo et al., 2007; 2008	2.16	-0.85	-3.01	0.28
30	Gartnerkofel	Carnic Alps, Southern Alps	Austria	Western paleotethys	marine	carb	Holser et al., 1989	H. praeparvus	H. parvus	Holser et al., 1989	1.57	-1.55	-3.12	0.08
31	Tesero	Dolomites, Southern Alps	Italy	Western paleotethys	marine	carb	Korte and Kozur, 2005	H. praeparvus	I. isarcica	Korte and Kozur, 2005	2.21	-2.9	-5.11	0.31
32	Seis/Siusi	Dolomites, Southern Alps	Italy	Western paleotethys	marine	carb	Newton et al., 2004	NULL	NULL	NULL	3.73	-1.9	-5.63	0.15
33	Seres	Dolomites, Southern Alps	Italy	Western paleotethys	marine	carb	Sephton et al., 2005	NULL	NULL	NULL	2.86	0.35	-2.51	0.26
34	Bálvány North	Bűkk mountains	Hungary	Western paleotethys	marine	carb	Schobbenet al., 2017	H. praeparvus	H. parvus	Haas et al., 2007;Bond and Wignall, 2010	2.35	-2.69	-5.04	0.08
35	Gardony-1 core	Transdanubian Range	Hungary	Western paleotethys	marine	carb	Haas et al., 2006	NULL	NULL	NULL	3.14	0.43	-2.71	0.34
36	Rizvanuša	Velebit Mountain	Croatia	Western paleotethys	marine	carb	Fio et al., 2010	NULL	NULL	NULL	1.38	-0.7	-2.08	0.14
37	Brezimenjača	Velebit Mountain	Croatia	Western paleotethys	marine	carb	Fio et al., 2010	NULL	NULL	NULL	1.46	-1.98	-3.44	0.14
38	Idrijca	Western Slovenia	Slovenia	Western paleotethys	marine	carb	Dolenec et al., 2001	NULL	NULL	NULL	4.15	-0.1	-4.25	0.22
39	Masore	Western Slovenia	Slovenia	Western paleotethys	marine	carb	Dolenec et al., 2004	NULL	NULL	NULL	3.53	-0.8	-4.33	0.15
40	Trzˇicˇ	Karavanke Mountains	Slovenia	Western paleotethys	marine	carb	Dolenec et al., 1999	NULL	NULL	NULL	1.78	-1.86	-3.64	0.37
41	Taşkent	Taurus Mountains of southern Turkey	Tukey	Western paleotethys	marine	carb	Lau et al., 2016	NULL	I. isarcica#	Lau et al., 2016	3.33	-1.29	-4.62	0.3
42	Çürük Dag	Antalya nappes	Tukey	Western paleotethys	marine	carb	Baud et al., 1989	NULL	NULL	NULL	4.75	-0.09	-4.84	0.31
43	Kopuk Dag	Antalya nappes	Tukey	Western paleotethys	marine	carb	Richoz 2006	NULL	NULL	NULL	3.36	-0.62	-3.98	0.12
44	Kemer Gorge	Antalya nappes	Tukey	Western paleotethys	marine	carb	Baud et al., 1989	NULL	NULL	NULL	4.38	0.16	-4.22	0.12
45	Demirtas-Kusdavut	Alanya, S-Turkey	Tukey	Western paleotethys	marine	carb	Richoz 2006	NULL	NULL	NULL	4.61	-0.35	-4.96	0.3
46	Chanakhchi	Transcaucasia	Armenia	Central paleotethys	marine	carb	Friesenbichler et al., 2018	C. meishanensis-H. praeparvus	H. parvus	Friesenbichler et al., 2018	2.23	-2.47	-4.7	0.08
47	Sovetashen	Transcaucasia	Armenia	Central paleotethys	marine	carb	Baud et al., 1989	NULL	NULL	NULL	2.76	-0.82	-3.58	0.1
48	Vedi Ⅱ	Transcaucasia	Armenia	Central paleotethys	marine	carb	Joachimski et al., 2020	C. nodosa	I. isarcica	Joachimski et al., 2020	2.43	-0.47	-2.9	0.06
49	Emarat	N Iran	Iran	Central paleotethys	marine	carb	Baud et al., 1989	NULL	NULL	NULL	3.45	-1.14	-4.59	0.16
50	Kisejin	N Iran	Iran	Central paleotethys	marine	carb	Maaleki-Moghadam et al., 2019	NULL	H. parvus	Maaleki-Moghadam et al., 2019	3.64	-1.05	-4.69	0.14
51	Kuh-e-Ali Bashi	NW Iran	Iran	Central paleotethys	marine	carb	Schobbenet al., 2014; Schobbenet al., 2016	C. yini	H. parvus	Kozur, 2007; Ghaderi et al., 2014	3.22	-2.21	-5.43	0.21
52	Zal	NW Iran	Iran	Central paleotethys	marine	carb	Schobbenet al., 2014; Schobbenet al., 2016	C. changxingensis	H. parvus	Schobbenet al., 2015	3.29	-0.91	-4.2	0.09
53	Abadeh	central Iran	Iran	Northern Neotethys	marine	carb	Korte et al., 2004a	C. changxingensis	H. parvus	Korte et al., 2004a	3.52	-0.32	-3.84	0.16
54	Shahreza	central Iran	Iran	Northern Neotethys	marine	carb	Korte et al., 2004b	C. changxingensis–C. deflecta	I. isarcica	Korte et al., 2004b	3.47	-0.68	-4.15	0.08
55	South Pars Gas Field	Persian Gulf	Iran	Northern Neotethys	marine	carb	Rahimpour-Bonab et al., 2009	NULL	NULL	NULL	3.97	-0.71	-4.68	0.28
56	Kuh-d-Yagma	Central Zagros Mts	Iran	Northern Neotethys	marine	carb	Wang et al., 2007	NULL	NULL	NULL	3.66	-0.46	-4.12	0.39
57	Pleshet 1	Levant Basin	Israel	Southern Neotethys	marine	carb	Korngreen et al., 2017	NULL	NULL	NULL	1.91	-0.62	-2.53	0.16
58	David 1	Levant Basin	Israel	Southern Neotethys	marine	carb	Korngreen et al., 2017	NULL	NULL	NULL	2.41	-0.33	-2.74	0.21
59	Saiq Plateau	Al Jabal Al-Akhdar, Sultanate	Oman	Southern Neotethys	marine	carb	Silva-Tamayo et al., 2018	NULL	I. isarcica#	Silva-Tamayo et al., 2018	4.61	0.8	-3.81	0.24
60	Wadi Sahtan	Jabal Akhdar Mts	Oman	Southern Neotethys	marine	carb	Richoz 2006	NULL	NULL	NULL	3.46	-0.01	-3.47	0.18
61	Wadi Sawat	Saih Hatat	Oman	Southern Neotethys	marine	carb	Richoz 2006	NULL	NULL	NULL	3.72	-0.96	-4.68	0.2
62	Wadi Maqam	Sumeini Group	Oman	Southern Neotethys	marine	carb	Richoz 2006	C . changxingensis#	H. parvus	Richoz 2006	3.45	-1.34	-4.79	0.15
63	Wadi Shahha	Arabian Platform Musandam Mountains	United arab emirates	Southern Neotethys	marine	carb	Clarkson et al., 2013	C . changxingensis	H. parvus	Clarkson et al., 2013	4.21	0.46	-3.75	0.08
64	Wenbudangsang	South Tibet	China	Southern Neotethys	marine	carb	Ji et al., 2018	C . changxingensis	H. parvus	Ji et al., 2018	3.37	0.5	-2.87	0.06
65	Guryul Ravine	Kashmir	India	Southern Neotethys	marine	carb	Wang et al., 2019	NULL	H. parvus	Korte et al., 2010	1.44	-3.85	-5.29	0.7
66	Palgham	Kashmir	India	Southern Neotethys	marine	carb	Baud et al., 1996	NULL	NULL	NULL	1.31	-3.04	-4.35	0.55
67	Kamura	Kyushu	Japan	Panthalassic Ocean	marine	carb	Zhang et la., 2019	NULL	I. isarcica#	Zhang et al., 2019	1.11	-0.2	-1.31	0.29
68	Taho	Shikoku	Japan	Panthalassic Ocean	marine	carb	Musashi et al., 2001	NULL	H. parvus#	Musashi et al., 2001	2.93	1.7	-1.23	0.25
69	Sheep Creek Valley	Utah	American	Panthalassic Ocean	marine	carb	Burger et al., 2019	NULL	NULL	NULL	2.32	-2.87	-5.19	0.2
70	Meishan	Changxing, Zhejiang	China	Eastern paleotethys, SC, NMPY	terrestrial	wood (black carbon)	Shen et al., 2008				-26.15	-30.98	-4.83	0.74
71	Ambcuticle	Salt Range	Pakistan	Southern Neotethys	terrestrial	cuticle	Schneebeli-Hermann et al., 2013				-25.15	-30.5	-5.35	0.28
72	Ambwood	Salt Range	Pakistan	Southern Neotethys	terrestrial	wood	Schneebeli-Hermann et al., 2013				-23.7	-27.32	-3.62	0.43
73	Ambbulk	Salt Range	Pakistan	Southern Neotethys	terrestrial	bulk	Schneebeli-Hermann et al., 2013				-23.94	-30.06	-6.12	0.35
74	Longmengdong	Sichuang	China	western Guizhou and eastern Yunnan, SC	terrestrial	bulk	Shen et al., 2011; Zhang et al., 2016				-24.23	-30.26	-6.03	0.47
75	Guanbachong	Zhaotong Yunnan	China	western Guizhou and eastern Yunnan, SC	terrestrial	bulk	Shen et al., 2011; Zhang et al., 2016				-23.2	-28.87	-5.67	0.26
76	Chahe	Weining, Guizhou	China	western Guizhou and eastern Yunnan, SC	terrestrial	bulk	Shen et al., 2011; Zhang et al., 2016				-24.58	-29.17	-4.59	0.28
77	Chahe_wood	Weining, Guizhou	China	western Guizhou and eastern Yunnan, SC	terrestrial	wood	This study				-23.64	-29.35	-5.71	0.52
78	Jiucaichong	Weining, Guizhou	China	western Guizhou and eastern Yunnan, SC	terrestrial	bulk	This study				-25.42	-29.76	-4.34	0.36
79	Jiucaichong_cuticle	Weining, Guizhou	China	western Guizhou and eastern Yunnan, SC	terrestrial	cuticle	This study				-24.96	-30.19	-5.23	0.84
80	Lubei	Huize, Yunnan	China	western Guizhou and eastern Yunnan, SC	terrestrial	bulk	Shen et al., 2011; Zhang et al., 2016				-24.01	-28.94	-4.93	0.47
81	ZK4703_bulk	Xuanwei, Yunnan	China	western Guizhou and eastern Yunnan, SC	terrestrial	bulk	This study; Chu et al., 2020				-24.63	-30.67	-6.04	0.35
82	ZK4703_cuticle	Xuanwei, Yunnan	China	western Guizhou and eastern Yunnan, SC	terrestrial	cuticle	This study; Chu et al., 2020				-25.44	-32.58	-7.14	0.34
83	ZK4703_wood	Xuanwei, Yunnan	China	western Guizhou and eastern Yunnan, SC	terrestrial	wood	This study; Chu et al., 2020				-24.31	-30.79	-6.48	0.7
84	Chinahe_bulk	Xuanwei, Yunnan	China	western Guizhou and eastern Yunnan, SC	terrestrial	bulk	This study; Chu et al., 2020				-25.24	-30.84	-5.6	0.08
85	Chinahe_cuticle	Xuanwei, Yunnan	China	western Guizhou and eastern Yunnan, SC	terrestrial	cuticle	This study				-24.71	-31.9	-7.19	0.29
86	Chinahe_wood	Xuanwei, Yunnan	China	western Guizhou and eastern Yunnan, SC	terrestrial	wood	This study; Chu et al., 2020				-24.04	-31.94	-7.9	0.71
87	Mide	Xuanwei, Yunnan	China	western Guizhou and eastern Yunnan, SC	terrestrial	bulk	Cui et al., 2017				-25.38	-30.02	-4.64	0.3
88	Dalongkou South	Xinjiang	China	Junggar Bain	terrestrial	bulk	Cao et al., 2008				-22.3	-31.68	-9.38	0.34
89	Taoshuyuan	Xinjiang	China	Junggar Bain	terrestrial	bulk	Cao et al., 2008				-23.09	-29.89	-6.8	0.51
90	Lucaogou	Xinjiang	China	Junggar Bain	terrestrial	bulk	Metcalfe et al., 2009				-23.24	-30.77	-7.53	0.86
91	Tarlong	Xinjiang	China	Turpan Basin	terrestrial	bulk	Thomas et al., 2011				-22.52	-31.52	-9	0.55
92	Dayulin	Yiyang, Henan	China	North China	terrestrial	bulk	Wu et al., 2020				-22.88	-25.26	-2.38	0.21
93	Shichuanhe	Tongchuan, Shaanxi	China	North China	terrestrial	bulk	Wu et al., 2020				-22.58	-26.17	-3.59	1.01263
94	Zishiya	Linyou, Shaanxi	China	North China	terrestrial	bulk	Wu et al., 2020				-23.22	-27.98	-4.76	0.24
95	Nelben clay pit	Saxony-Anhalt	Germany	Central European Basin	terrestrial	bulk	Scholze et al., 2017				-25.16	-28.73	-3.57	0.35
96	Denison NS 20	Queensland	Australia	Bowen Basin	terrestrial	bulk	Morante 1996				-25.12	-31.33	-6.21	0.7
97	Gsq Eddystone-1	Queensland	Australia	Bowen Basin	terrestrial	bulk	Morante 1996				-23.84	-27.79	-3.95	0.42
98	Core Douglas DDH15	southern Sydney Basin	Australia	Sydney Basin	terrestrial	bulk	Williams et al., 2012				-24.52	-28	-3.48	0.2
99	Core L23	southern Sydney Basin	Australia	Sydney Basin	terrestrial	bulk	Williams et al., 2017				-24.66	-28.2	-3.54	0.11
100	CCC-27	southern Sydney Basin	Australia	Sydney Basin	terrestrial	bulk	Mays et al., 2020				-24.87	-29.51	-4.64	0.15
101	PHKB1	central Sydney Basin	Australia	Sydney Basin	terrestrial	bulk	Fielding et al., 2019				-24.02	-29.6	-5.58	0.13
102	Core WL2	northern Sydney Basin	Australia	Sydney Basin	terrestrial	bulk	Williams et al., 2017				-25.02	-28	-2.98	0.04
103	Wybung Head	northern Sydney Basin	Australia	Sydney Basin	terrestrial	bulk	Mishra et al., 2019				-25.07	-27.98	-2.91	0.29
104	Frazer Beach	northern Sydney Basin	Australia	Sydney Basin	terrestrial	bulk	Vajda et al., 2020				-25.74	-29.7	-3.96	0.32
105	Carlton Heights	Carlton Heights	South Africa	Karro Basin	terrestrial	bulk	Ward et al., 2005				-22.87	-25.42	-2.55	0.98
106	7128/12-U-01	Finnmark,	Norway	Boreal realm	terrestrial	bulk	Hermann et al., 2010				-23.41	-31.13	-7.72	0.43
107	6611/09-U-01, 6611/09-U-02	Trøndelag	Norway	Boreal realm	terrestrial	bulk	Hermann et al., 2010				-22.06	-31.78	-9.72	0.33

## Sheet: references
Algeo, T.J., Ellwood, B., Nguyen, T.K.T., Rowe, H. and Maynard, J.B., 2007. The Permian–Triassic boundary at Nhi Tao, Vietnam: Evidence for recurrent influx of sulfidic watermasses to a shallow-marine carbonate platform. Palaeogeography, Palaeoclimatology, Palaeoecology 252, 304 - 327.
Algeo, T., Shen, Y., Zhang, T., Lyons, T., Bates, S., Rowe, H. and Nguyen, T.K.T., 2008. Association of 34S-depleted pyrite layers with negative carbonate δ13C excursions at the Permian-Triassic boundary: Evidence for upwelling of sulfidic deep-ocean water masses. Geochemistry, Geophysics, Geosystems 9, n/a--n/a.
Bagherpour, B., Bucher, H., Schneebeli-Hermann, E., Vennemann, T., Chiaradia, M. and Shen, S., 2018. Early Late Permian coupled carbon and strontium isotope chemostratigraphy from South China: Extended Emeishan volcanism? Gondwana Research 58, 58 - 70.
Bai, M.Q., Wei, H.Y., Jiang, Z.G., Qiu, Z. and PetroChina, 2018. The Relationship between Carbon Isotopic Changes and the Sediments Supply at the P-T Boundary in Dongling Section,Jiangxi Province. Acta Sedimentologica Sinica.
Baud, A.A.M.M., 1989. Permian-Triassic of the Tethys: Carbon isotope studies. Geologische Rundschau 78, 649--677.
Baud, A., Atudorei, V. and Sharp, Z., 1996. Late Permian and Early Triassic evolution of the Northern Indian margin: carbon isotope and sequence stratigraphy. Geodinamica Acta 9, 57-77.
Bond, D.P. and Wignall, P.B., 2010. Pyrite framboid study of marine Permian--Triassic boundary sections: a complex anoxic event and its relationship to contemporaneous mass extinction. Geological Society of America Bulletin 122, 1265--1279.
Burger, B.J., Vargas Estrada, M. and Gustin, M.S., 2019. What caused Earth's largest mass extinction event? New evidence from the Permian-Triassic boundary in northeastern Utah. Global and Planetary Change 177, 81-100.
Burgess, S.D., Bowring, S. and Shen, S., 2014. High-precision timeline for Earth's most severe extinction. Proceedings of the National Academy of Sciences 111, 3316–3321.
Cao, C., Wang, W., Liu, L., Shen, S. and Summons, R.E., 2008. Two episodes of 13C-depletion in organic carbon in the latest Permian: Evidence from the terrestrial sequences in northern Xinjiang, China. Earth and Planetary Science Letters 270, 251-257.
Chen, J., Beatty, T.W., Henderson, C.M. and Rowe, H., 2009. Conodont biostratigraphy across the Permian–Triassic boundary at the Dawen section, Great Bank of Guizhou, Guizhou Province, South China: Implications for the Late Permian extinction and correlation with Meishan. Journal of Asian Earth Sciences 36, 442-458.
Chen, Z.Q., Tong, J., Zhang, K., Yang, H., Liao, Z., Song, H. and Chen, J., 2009. Environmental and biotic turnover across the Permian–Triassic boundary on a shallow carbonate platform in western Zhejiang, South China. Australian Journal of Earth Sciences 56, 775-797.
Chu, D., Grasby, S.E., Song, H., Dal Corso, J., Wang, Y., Mather, T.A., Wu, Y., Song, H., Shu, W., Tong, J. and Wignall, P.B., 2020. Ecological disturbance in tropical peatlands prior to marine
Permian-Triassic mass extinction. Geology.
Clarkson, M.O., Richoz, S., Wood, R.A., Maurer, F., Krystyn, L., McGurty, D.J. and Astratti, D., 2013. A new high-resolution δ13C record for the Early Triassic: Insights from the Arabian Platform. Gondwana Research 24, 233-242.
Cui, Y., Bercovici, A., Yu, J., Kump, L.R., Freeman, K.H., Su, S. and Vajda, V., 2017. Carbon cycle perturbation expressed in terrestrial Permian–Triassic boundary sections in South China. Global and Planetary Change 148, 272–285.
Cui, Y., Liu, J. and Ezaki, Y., 2009. Fluctuations of stable carbon isotopes around the Permian-Triassic boundary in Huaying of Sichuan, South China: Its characteristics and biogeochemical origin. Beijing Daxue Xuebao (Ziran Kexue Ban)/Acta Scientiarum Naturalium Universitatis Pekinensis 45, 461--471.
Dolenec, T., Lojen, S. and Ramovš, A., 2001. The Permian–Triassic boundary in Western Slovenia (Idrijca Valley section): magnetostratigraphy, stable isotopes, and elemental variations. Chemical Geology 175, 175 - 190.
Dolenec, T.A.O.B., 2004. Carbon isotope variability and sedimentology of the Upper Permian carbonate rocks and changes across the Permian-Triassic boundary in the Masore section (Western Slovenia). Facies 50, 287--299.
Dolenec, T., Lojen, S., Buser, S. and Dolenec, M., 1999. Stable isotope event markers near the Permo-Triassic boundary in the Karavanke Mountains (Slovenia). Geologia Croatica 52, 77--81.
Ellwood, B.B., Nestell, G.P., Lan, L.T.P., Nestell, M.K., Tomkin, J.H., Ratcliffe, K.T., Wang, W., Rowe, H., Nguyen, T.D., Nguyen, C.T. and Dang, T.H., 2019. The Permian–Triassic boundary Lung Cam expanded section, Vietnam, as a high-resolution proxy for the GSSP at Meishan, China. Geological Magazine, 1-15.
Ezaki, Y., Liu, J., Nagano, T. and Adachi, N., 2008. Geobiological aspects of the earliest Triassic microbialites along the southern periphery of the tropical Yangtze Platform: initiation and cessation of a microbial regime. Palaios 23, 356--369.
Fielding, C.R., Frank, T.D., McLoughlin, S., Vajda, V., Mays, C., Tevyaw, A.P., Winguth, A., Winguth, C., Nicoll, R.S., Bocking, M. and Crowley, J.L., 2019. Age and pattern of the southern high-latitude continental end-Permian extinction constrained by multiproxy analysis. Nature Communications 10, 385.
Fio, K., Spangenberg, J.E., Vlahović, I., Sremac, J., Velić, I. and Mrinjek, E., 2010. Stable isotope and trace element stratigraphy across the Permian–Triassic transition: A redefinition of the boundary in the Velebit Mountain, Croatia. Chemical Geology 278, 38 - 57.
Friesenbichler, E., Richoz, S., Baud, A., Krystyn, L., Sahakyan, L., Vardanyan, S., Peckmann, J., Reitner, J. and Heindel, K., 2018. Sponge-microbial build-ups from the lowermost Triassic Chanakhchi section in southern Armenia: Microfacies and stable carbon isotopes. Palaeogeography, Palaeoclimatology, Palaeoecology 490, 653 - 672.
Galfetti, T., Bucher, H., Brayard, A., Hochuli, P.A., Weissert, H., Guodun, K., Atudorei, V. and Guex, J., 2007. Late Early Triassic climate change: Insights from carbonate carbon isotopes, sedimentary evolution and ammonoid paleobiogeography. Palaeogeography, Palaeoclimatology, Palaeoecology 243, 394 - 411.
Ghaderi, A., Leda, L., Schobben, M., Korn, D. and Ashouri, A.R., 2014. High-resolution stratigraphy of the Changhsingian (Late Permian) successions of NW Iran and the Transcaucasus based on lithological features, conodonts and ammonoids. Fossil Record 17, 41--57.
Haas, J., Demeny, A., Hips, K. and Vennemann, T.W., 2006. Carbon isotope excursions and microfacies changes in marine Permian-Triassic boundary sections in Hungary. Palaeogeography, Palaeoclimatology, Palaeoecology 237, 160-181.
Haas, J., Demény, A., Hips, K., Zajzon, N., Weiszburg, T.G., Sudar, M. and Pálfy, J., 2007. Biotic and environmental changes in the Permian–Triassic boundary interval recorded on a western Tethyan ramp in the Bükk Mountains, Hungary. Global and Planetary Change 55, 136-154.
Hautmann, M., Bagherpour, B., Brosse, M., Frisk, Å., Hofmann, R., Baud, A., Nützel, A., Goudemand, N. and Bucher, H., 2015. Competition in slow motion: the unusual case of benthic marine communities in the wake of the end-Permian mass extinction. Palaeontology 58, 871-901.
Hermann, E., Hochuli, P.A., Bucher, H., Vigran, J.O., Weissert, H. and Bernasconi, S.M., 2010. A close-up view of the Permian–Triassic boundary based on expanded organic carbon isotope records from Norway (Trøndelag and Finnmark Platform). Global and Planetary Change 74, 156 - 167.
Holser, W.T., Sch O Nlaub, H., Attrep, M., Boeckelmann, K., Klein, P., Magaritz, M., Orth, C.J., Fenninger, A., Jenny, C., Kralik, M. and Others, 1989. A unique geochemical record at the Permian/Triassic boundary. Nature 337, 39--44.
Ji, C., Wu, Z., Yi, H., Xia, G., Zhao, Z. and Wang, T., 2018. 13C-18O Isotopic anomalous study of the carbonate rock at the Wenbudangsang PTB Section,Tibet. Acta Geologica Sinica 92, 2018-2027.
Jiang, H., Joachimski, M.M., Wignall, P.B., Zhang, M. and Lai, X., 2015. A delayed end-Permian extinction in deep-water locations and its relationship to temperature trends (Bianyang, Guizhou Province, South China). Palaeogeography, Palaeoclimatology, Palaeoecology 440, 690 - 695.
Joachimski, M.M., Alekseev, A.S., Grigoryan, A. and Gatovsky, Y.A., 2020. Siberian Trap volcanism, global warming and the Permian-Triassic mass extinction: New insights from Armenian Permian-Triassic sections. GSA Bulletin 132, 427-443.
Korngreen, D. and Zilberman, T., 2017. The role of land-marine teleconnections in the tropical proximal Permian-Triassic Marine Zone, Levant Basin, Israel: Insights from stable isotope pairing. Global and Planetary Change 154, 44-60.
Korte, C. and Kozur, H.W., 2005. Carbon isotope stratigraphy across the Permian/Triassic boundary at Jolfa (NW-Iran), Peitlerkofel (Sas de Pütia, Sass de Putia), Pufels (Bula, Bulla), Tesero (all three Southern Alps, Italy) and Gerennavár (Bükk Mts., Hungary). Journal of Alpine Geology 47, 119--135.
Korte, C., Kozur, H.W., Joachimski, M.M., Strauss, H., Veizer, J. and Schwark, L., 2004. Carbon, sulfur, oxygen and strontium isotope records, organic geochemistry and biostratigraphy across the Permian/Triassic boundary in Abadeh, Iran. International Journal of Earth Sciences 93, 565-581.
Korte, C., Kozur, H.W. and Mohtat-Aghai, P., 2004. Dzhulfian to lowermost Triassic δ13C record at the Permian/Triassic boundary section at Shahreza, Central Iran. Hallesches Jahrbuch für Geowissenschaften B Beiheft 8, 73-78.
Korte, C., Pande, P., Kalia, P., Kozur, H.W., Joachimski, M.M. and Oberhänsli, H., 2010. Massive volcanism at the Permian–Triassic boundary and its impact on the isotopic composition of the ocean and atmosphere. Journal of Asian Earth Sciences 37, 293–311.
Kozur, H.W., 2007. Biostratigraphy and event stratigraphy in Iran around the Permian–Triassic Boundary (PTB): Implications for the causes of the PTB biotic crisis. Global and Planetary Change 55, 155 - 176.
Krull, E.S., Lehrmann, D.J., Druke, D., Kessel, B., Yu, Y. and Li, R., 2004. Stable carbon isotope stratigraphy across the Permian–Triassic boundary in shallow marine carbonate platforms, Nanpanjiang Basin, south China. Palaeogeography, Palaeoclimatology, Palaeoecology 204, 297-315.
Lau, K.V., Maher, K., Altiner, D., Kelley, B.M., Kump, L.R., Lehrmann, D.J., Silva-Tamayo, J.C., Weaver, K.L., Yu, M. and Payne, J.L., 2016. Marine anoxia and delayed Earth system recovery after the end-Permian extinction. Proceedings of the National Academy of Sciences 113, 2360-2365.
Li, F., Gong, Q., Burne, R.V., Tang, H., Su, C., Zeng, K., Zhang, Y. and Tan, X., 2019. Ooid factories operating under hothouse conditions in the earliest Triassic of South China. Global and Planetary Change 172, 336-354.
Li, F., Yan, J., Burne, R.V., Chen, Z., Algeo, T.J., Zhang, W., Tian, L., Gan, Y., Liu, K. and Xie, S., 2017. Paleo-seawater REE compositions and microbial signatures preserved in laminae of Lower Triassic ooids. Palaeogeography, Palaeoclimatology, Palaeoecology 486, 96 - 107.
Liu, P., Zheng, R., Chang, H., Liang, N. and Zhou, G., 2018. Geological Events and Element Geochemistry Response in the PTB Section from Eastern Sichuan Area. Geological Review.
Luo, G., Algeo, T.J., Huang, J., Zhou, W., Wang, Y., Yang, H., Richoz, S. and Xie, S., 2014. Vertical δ13Corg gradients record changes in planktonic microbial community composition during the end-Permian mass extinction. Palaeogeography, Palaeoclimatology, Palaeoecology 396, 119 - 131.
Luo, G., Wang, Y., Yang, H., Algeo, T.J., Kump, L.R., Huang, J. and Xie, S., 2011. Stepwise and large-magnitude negative shift in δ13Ccarb preceded the main marine mass extinction of the Permian–Triassic crisis interval. Palaeogeography, Palaeoclimatology, Palaeoecology 299, 70 - 82.
Maaleki-Moghadam, M., Rafiei, B., Richoz, S., Woods, A.D. and Krystyn, L., 2019. Anachronistic facies and carbon isotopes during the end-Permian biocrisis: Evidence from the mid-Tethys (Kisejin, Iran). Palaeogeography, Palaeoclimatology, Palaeoecology 516, 364-383.
Mays, C., Vajda, V., Frank, T.D., Fielding, C.R., Nicoll, R.S., Tevyaw, A.P. and McLoughlin, S., 2020. Refined Permian−Triassic floristic timeline reveals early collapse and delayed recovery of south polar terrestrial ecosystems. GSA Bulletin 132, 1489–1513.
Metcalfe, I., Foster, C.B., Afonin, S.A., Nicoll, R.S., Mundil, R., Xiaofeng, W. and Lucas, S.G., 2009. Stratigraphy, biostratigraphy and C-isotopes of the Permian–Triassic non-marine sequence at Dalongkou and Lucaogou, Xinjiang Province, China. Journal of Asian Earth Sciences 36, 503 - 520.
Meyer, K.M., Yu, M., Jost, A.B., Kelley, B.M. and Payne, J.L., 2011. δ 13C evidence that high primary productivity delayed recovery from end-Permian mass extinction. Earth and Planetary Science Letters 302, 378-384.
Morante, R., 1996. Permian and early Triassic isotopic records of carbon and strontium in Australia and a scenario of events about the Permian‐Triassic boundary. Historical Biology 11, 289-310.
Mu, X., Kershaw, S., Li, Y., Guo, L., Qi, Y. and Reynolds, A., 2009. High-resolution carbon isotope changes in the Permian–Triassic boundary interval, Chongqing, South China; implications for control and growth of earliest Triassic microbialites. Journal of Asian Earth Sciences 36, 434 - 441.
Musashi, M., Isozaki, Y., Koike, T. and Kreulen, R., 2001. Stable carbon isotope signature in mid-Panthalassa shallow-water carbonates across the Permo–Triassic boundary: evidence for 13C-depleted superocean. Earth and Planetary Science Letters 191, 9 - 20.
Newton, R.J., Pevitt, E.L., Wignall, P.B. and Bottrell, S.H., 2004. Large shifts in the isotopic composition of seawater sulphate across the Permo–Triassic boundary in northern Italy. Earth and Planetary Science Letters 218, 331 - 345.
Payne, J.L., Lehrmann, D.J., Wei, J., Orchard, M.J., Schrag, D.P. and Knoll, A.H., 2004. Large perturbations of the carbon cycle during recovery from the end-Permian extinction. Science 305, 506-509.
Rahimpour-Bonab, H., Asadi-Eskandar, A. and Sonei, R., 2009. Effects of the Permian–Triassic boundary on reservoir characteristics of the South Pars gas field, Persian Gulf. Geological Journal 44, 341--364.
Richoz, S., 2006. Stratigraphie et variations isotopiques du carbone dans le Permien supérieur et le Trias inférieur de la Néotéthys (Turquie, Oman et Iran). Memoirs de Géologie (Lausanne) 46.
Schneebeli-Hermann, E., Kürschner, W.M., Hochuli, P.A., Ware, D., Weissert, H., Bernasconi, S.M., Roohi, G., Ur-Rehman, K., Goudemand, N. and Bucher, H., 2013. Evidence for atmospheric carbon injection during the end-Permian extinction. Geology 41, 579–582.
Schobben, M., Joachimski, M.M., Korn, D., Leda, L. and Korte, C., 2014. Palaeotethys seawater temperature rise and an intensified hydrological cycle following the end-Permian mass extinction. Gondwana Research 26, 675 - 683.
Schobben, M., Stebbins, A., Algeo, T.J., Strauss, H., Leda, L., Haas, J., Struck, U., Korn, D. and Korte, C., 2017. Volatile earliest Triassic sulfur cycle: A consequence of persistent low seawater sulfate concentrations and a high sulfur cycle turnover rate? Palaeogeography, Palaeoclimatology, Palaeoecology 486, 74–85.
Schobben, M., Stebbins, A., Ghaderi, A., Strauss, H., Korn, D. and Korte, C., 2015. Flourishing ocean drives the end-Permian marine mass extinction. Proceedings of the National Academy of Sciences 112, 10298--10303.
Schobben, M., Ullmann, C.V., Leda, L., Korn, D., Struck, U., Reimold, W.U., Ghaderi, A., Algeo, T.J. and Korte, C., 2016. Discerning primary versus diagenetic signals in carbonate carbon and oxygen isotope records: An example from the Permian–Triassic boundary of Iran. Chemical Geology 422, 94–107.
Scholze, F., Wang, X., Kirscher, U., Kraft, J., Schneider, J.W., Götz, A.E., Joachimski, M.M. and Bachtadse, V., 2017. A multistratigraphic approach to pinpoint the Permian-Triassic boundary in continental deposits: The Zechstein–Lower Buntsandstein transition in Germany. Global and Planetary Change 152, 129-151.
Sephton, M.A., Looy, C.V., Brinkhuis, H., Wignall, P.B., de Leeuw, J.W. and Visscher, H., 2005. Catastrophic soil erosion during the end-Permian biotic crisis. Geology 33, 941-944.
Shen, J., Algeo, T.J., Hu, Q., Zhang, N., Zhou, L., Xia, W., Xie, S. and Feng, Q., 2012. Negative C-isotope excursions at the Permian-Triassic boundary linked to volcanism. Geology 40, 963-966.
Shen, S.Z., Crowley, J.L., Wang, Y., Bowring, S.A., Erwin, D.H., Sadler, P.M., Cao, C., Rothman, D.H., Henderson, C.M., Ramezani, J., Zhang, H., Shen, Y., Wang, X., Wang, W., Mu, L., Li, W., Tang, Y., Liu, X., Liu, L., Zeng, Y., Jiang, Y. and Jin, Y., 2011. Calibrating the End-Permian Mass Extinction. Science 334, 1367-1372.
Shen, S., Ramezani, J., Chen, J., Cao, C., Erwin, D.H., Zhang, H., Xiang, L., Schoepfer, S.D., Henderson, C.M., Zheng, Q., Bowring, S.A., Wang, Y., Li, X., Wang, X., Yuan, D., Zhang, Y., Mu, L., Wang, J. and Wu, Y., 2018. A sudden end-Permian mass extinction in South China. GSA Bulletin {}, {}.
Shen, S., Cao, C., Zhang, H., Bowring, S.A., Henderson, C.M., Payne, J.L., Davydov, V.I., Chen, B., Yuan, D., Zhang, Y., Wang, W. and Zheng, Q., 2013. High-resolution δ13Ccarb chemostratigraphy from latest Guadalupian through earliest Triassic in South China and Iran. Earth and Planetary Science Letters 375, 156-165.
Shen, W., Lin, Y., Sun, Y., Xu, L. and Zhang, H., 2008. Black carbon record across the Permian–Triassic boundary section at Meishan,
Changhsing County, Zhejiang Province and its significance. Acta Petrologica Sinica 24, 2407-2414.
Silva-Tamayo, J.C., Lau, K.V., Jost, A.B., Payne, J.L., Wignall, P.B., Newton, R.J., Eisenhauer, A., Depaolo, D.J., Brown, S., Maher, K. and Others, 2018. Global perturbation of the marine calcium cycle during the Permian-Triassic transition. Geological Society of America Bulletin 130, 1323-1338.
Song, H., Tong, J., Xiong, Y., Sun, D., Tian, L. and Song, H., 2012. The large increase of δ13Ccarb-depth gradient and the end-Permian mass extinction. Science China Earth Sciences 55, 1101-1109.
Sun, D., Tong, J., Xiong, Y., Tian, L. and Yin, H., 2012. Conodont Biostratigraphy and Evolution across Permian-Triassic Boundary at Yangou Section, Leping, Jiangxi Province, South China. Journal of Earth Science 23, 311-325.
Tang, H., Kershaw, S., Liu, H., Tan, X., Li, F., Hu, G., Huang, C., Wang, L., Lian, C., Li, L. and Yang, X., 2016. Permian–Triassic boundary microbialites (PTBMs) in southwest China: implications for paleoenvironment reconstruction. Facies 63, 2.
THOMAS, B.M., WILLINK, R.J., GRICE, K., TWITCHETT, R.J., PURCELL, R.R., ARCHBOLD, N.W., GEORGE, A.D., TYE, S., ALEXANDER, R., FOSTER, C.B. and BARBER, C.J., 2004. Unique marine Permian–Triassic boundary section from Western Australia. Australian Journal of Earth Sciences 51, 423-430.
Vajda, V., McLoughlin, S., Mays, C., Frank, T.D., Fielding, C.R., Tevyaw, A., Lehsten, V., Bocking, M. and Nicoll, R.S., 2020. End-Permian (252 Mya) deforestation, wildfires and flooding—An ancient biotic crisis with lessons for the present. Earth and Planetary Science Letters 529, 115875.
Wang, Q., Tong, J., Song, H. and Yang, H., 2009. Ecological evolution across the Permian/Triassic boundary at the Kangjiaping Section in Cili County, Hunan Province, China. Science in China Series D: Earth Sciences 52, 797--806.
Wang, W., Kano, A., Okumura, T., Ma, Y., Matsumoto, R., Matsuda, N., Ueno, K., Chen, X., Kakuwa, Y., Gharaie, M.H.M. and Ilkhchi, M.R., 2007. Isotopic chemostratigraphy of the microbialite-bearing Permian–Triassic boundary section in the Zagros Mountains, Iran. Chemical Geology 244, 708 - 714.
Wang, X., Cawood, P.A., Zhao, H., Zhao, L., Grasby, S.E., Chen, Z. and Zhang, L., 2019. Global mercury cycle during the end-Permian mass extinction and subsequent Early Triassic recovery. Earth and Planetary Science Letters 513, 144-155.
Ward, P.D., Botha, J., Buick, R., De Kock, M.O., Erwin, D.H., Garrison, G.H., Kirschvink, J.L. and Smith, R., 2005. Abrupt and Gradual Extinction Among Late Permian Land Vertebrates in the Karoo Basin, South Africa. Science 307, 709-714.
Williams, M.L., Jones, B.G. and Carr, P.F., 2012. Geochemical consequences of the Permian--Triassic mass extinction in a non-marine succession, Sydney Basin, Australia. Chemical Geology 326, 174--188.
Williams, M.L., Jones, B.G. and Carr, P.F., 2017. The interplay between massive volcanism and the local environment: Geochemistry of the Late Permian mass extinction across the Sydney Basin, Australia. Gondwana Research 51, 149 - 169.
Wu, Y., Tong, J., Algeo, T.J., Chu, D., Cui, Y., Song, H., Shu, W. and Du, Y., 2020. Organic carbon isotopes in terrestrial Permian-Triassic boundary sections of North China: Implications for global carbon cycle perturbations. GSA Bulletin 132, 1106-1118.
Yin, H.A.F.Q., 2007. The prelude of the end-Permian mass extinction predates a postulated bolide impact. International Journal of Earth Sciences 96, 903--909.
Yin, H., Jiang, H., Xia, W., Feng, Q., Zhang, N. and Shen, J., 2014. The end-Permian regression in South China and its implication on mass extinction. Earth-Science Reviews 137, 19-33.
Yuan, D., Jun, C., Yi-chun, Z., Quan-feng, Z. and Shu-zhong, S., 2015. Changhsingian conodont succession and the end-Permian mass extinction event at the Daijiagou section in Chongqing, Southwest China. Journal of Asian Earth Sciences "", -.
Zhang, H., Cao, C., Liu, X., Mu, L., Zheng, Q., Liu, F., Xiang, L., Liu, L. and Shen, S., 2016. The terrestrial end-Permian mass extinction in South China. Palaeogeography, Palaeoclimatology, Palaeoecology 448, 108-124.
Zhang, L., Orchard, M.J., Algeo, T.J., Chen, Z., Lyu, Z., Zhao, L., Kaiho, K., Ma, B. and Liu, S., 2019. An intercalibrated Triassic conodont succession and carbonate carbon isotope profile, Kamura, Japan. Palaeogeography, Palaeoclimatology, Palaeoecology 519, 65-83.
Zhao, L., Chen, Y., Chen, Z.Q. and Cao, L., 2013. Uppermost Permian to Lower Triassic conodont zonation from Three Gorges Area. Palaios 28, 523-540.
