# Supplementary material for: Six-fold increase of atmospheric pCO2 during the Permian–Triassic mass extinction
Source: Nat Commun. 2021 Apr 9;12:2137. doi: 10.1038/s41467-021-22298-7 (PMC8035180; doi:10.1038/s41467-021-22298-7)
Supplement: Supplementary file 6 — Supplementary Data 3 [file 41467_2021_22298_MOESM6_ESM.xlsx]

## Sheet: pCO2 estimates 
age	δ13Ccarb (‰)		SST (℃)		δ13Cp (‰)		δ13CCO2 (‰)			∆13C (‰)			∆ (∆13C) (‰)			pCO2 (ppm)
(Ma)	LOESS	SE	LOESS	SE	LOESS	SE	median	16th percentile	84th percentile	median	16th percentile	84th percentile	median	16th percentile	84th percentile	median	16th percentile	84th percentile
252.104	3.27	0.11	25.59	1.5	-24.33	0.45	-5.35	-5.55	-5.16	19.46	18.94	19.97	0.05	-0.9	1.01	427	330	562
252.102	3.27	0.11	25.66	1.42	-24.33	0.42	-5.35	-5.54	-5.16	19.45	18.97	19.94	0.04	-0.89	0.99	426	331	559
252.1	3.27	0.11	25.73	1.35	-24.33	0.39	-5.34	-5.53	-5.16	19.46	19.01	19.91	0.05	-0.88	0.99	426	331	559
252.098	3.27	0.11	25.79	1.28	-24.33	0.37	-5.33	-5.51	-5.15	19.48	19.05	19.92	0.08	-0.87	0.99	428	333	559
252.096	3.26	0.11	25.86	1.21	-24.33	0.34	-5.33	-5.5	-5.16	19.47	19.08	19.86	0.06	-0.83	0.96	426	333	557
252.094	3.26	0.11	25.92	1.15	-24.32	0.32	-5.32	-5.49	-5.16	19.48	19.1	19.85	0.07	-0.84	0.96	428	334	556
252.092	3.26	0.11	25.99	1.09	-24.32	0.31	-5.32	-5.48	-5.16	19.47	19.11	19.83	0.06	-0.83	0.95	427	334	556
252.09	3.26	0.11	26.05	1.04	-24.32	0.29	-5.31	-5.47	-5.16	19.49	19.14	19.83	0.08	-0.8	0.95	427	336	559
252.088	3.26	0.11	26.11	0.99	-24.32	0.28	-5.31	-5.46	-5.16	19.48	19.15	19.81	0.07	-0.8	0.95	428	335	551
252.086	3.26	0.11	26.16	0.95	-24.32	0.27	-5.31	-5.45	-5.16	19.49	19.16	19.81	0.07	-0.79	0.96	428	335	555
252.084	3.26	0.11	26.22	0.91	-24.31	0.26	-5.3	-5.44	-5.16	19.49	19.19	19.8	0.08	-0.79	0.96	429	336	557
252.082	3.25	0.11	26.28	0.87	-24.31	0.26	-5.29	-5.44	-5.15	19.49	19.18	19.8	0.08	-0.8	0.95	429	337	554
252.08	3.25	0.11	26.33	0.85	-24.31	0.26	-5.29	-5.43	-5.15	19.5	19.2	19.8	0.08	-0.79	0.96	429	336	556
252.078	3.25	0.11	26.38	0.82	-24.31	0.26	-5.29	-5.42	-5.15	19.49	19.19	19.8	0.1	-0.79	0.95	429	337	555
252.076	3.25	0.11	26.43	0.8	-24.31	0.26	-5.28	-5.42	-5.14	19.5	19.2	19.81	0.09	-0.78	0.97	430	337	555
252.074	3.25	0.11	26.48	0.79	-24.31	0.26	-5.28	-5.41	-5.14	19.51	19.19	19.81	0.08	-0.77	0.95	430	337	553
252.072	3.25	0.11	26.53	0.78	-24.31	0.27	-5.27	-5.41	-5.13	19.51	19.2	19.82	0.1	-0.77	0.97	430	339	559
252.07	3.25	0.11	26.57	0.77	-24.3	0.27	-5.26	-5.4	-5.13	19.51	19.2	19.83	0.11	-0.77	0.96	432	339	559
252.068	3.25	0.11	26.62	0.76	-24.3	0.28	-5.26	-5.39	-5.12	19.52	19.2	19.83	0.11	-0.78	0.97	431	337	561
252.066	3.25	0.11	26.66	0.76	-24.3	0.28	-5.26	-5.39	-5.12	19.52	19.21	19.84	0.11	-0.76	0.99	432	339	559
252.064	3.25	0.11	26.7	0.76	-24.3	0.28	-5.25	-5.38	-5.12	19.53	19.2	19.85	0.12	-0.77	1	432	336	562
252.062	3.25	0.11	26.74	0.76	-24.3	0.29	-5.25	-5.38	-5.11	19.52	19.19	19.85	0.12	-0.78	0.99	432	337	560
252.06	3.25	0.11	26.77	0.77	-24.3	0.29	-5.24	-5.38	-5.1	19.52	19.19	19.86	0.12	-0.77	0.99	432	339	562
252.058	3.25	0.11	26.81	0.77	-24.3	0.29	-5.24	-5.38	-5.1	19.53	19.2	19.87	0.11	-0.76	1.02	432	339	563
252.056	3.25	0.11	26.84	0.78	-24.29	0.3	-5.23	-5.38	-5.1	19.52	19.19	19.87	0.11	-0.75	1	434	338	561
252.054	3.25	0.12	26.88	0.78	-24.28	0.3	-5.23	-5.38	-5.09	19.51	19.18	19.86	0.11	-0.79	0.99	432	335	562
252.052	3.25	0.12	26.91	0.78	-24.26	0.3	-5.23	-5.38	-5.09	19.5	19.15	19.85	0.09	-0.79	0.96	430	336	559
252.05	3.25	0.12	26.93	0.79	-24.24	0.3	-5.23	-5.37	-5.08	19.48	19.13	19.83	0.08	-0.82	0.96	428	334	555
252.048	3.25	0.12	26.96	0.79	-24.21	0.31	-5.23	-5.38	-5.08	19.45	19.1	19.81	0.04	-0.85	0.93	425	331	552
252.046	3.24	0.12	26.99	0.79	-24.19	0.31	-5.23	-5.38	-5.08	19.44	19.08	19.8	0.03	-0.87	0.92	425	331	551
252.044	3.24	0.12	27.01	0.79	-24.18	0.32	-5.23	-5.38	-5.08	19.41	19.04	19.78	0	-0.9	0.89	421	330	546
252.042	3.24	0.12	27.03	0.79	-24.16	0.32	-5.23	-5.38	-5.08	19.39	19.03	19.77	-0.02	-0.92	0.87	420	329	544
252.04	3.23	0.12	27.05	0.79	-24.16	0.33	-5.24	-5.38	-5.09	19.4	19.03	19.77	-0.02	-0.91	0.88	421	329	547
252.038	3.23	0.12	27.07	0.79	-24.16	0.33	-5.23	-5.38	-5.09	19.4	19.03	19.77	-0.02	-0.91	0.89	419	329	547
252.036	3.23	0.12	27.09	0.79	-24.18	0.32	-5.23	-5.38	-5.08	19.42	19.04	19.79	0.01	-0.88	0.89	423	330	548
252.034	3.23	0.12	27.1	0.79	-24.21	0.32	-5.23	-5.38	-5.08	19.45	19.08	19.81	0.04	-0.85	0.94	424	332	553
252.032	3.23	0.12	27.12	0.79	-24.24	0.31	-5.23	-5.37	-5.08	19.48	19.13	19.84	0.07	-0.8	0.96	428	335	556
252.03	3.24	0.12	27.13	0.79	-24.28	0.31	-5.22	-5.36	-5.08	19.53	19.17	19.88	0.12	-0.77	0.99	433	337	563
252.028	3.24	0.12	27.15	0.79	-24.32	0.31	-5.21	-5.36	-5.07	19.59	19.23	19.94	0.17	-0.7	1.06	437	342	571
252.026	3.25	0.12	27.16	0.8	-24.37	0.31	-5.21	-5.35	-5.06	19.65	19.3	20	0.25	-0.66	1.12	444	346	580
252.024	3.25	0.11	27.17	0.8	-24.42	0.32	-5.2	-5.34	-5.06	19.69	19.33	20.06	0.29	-0.6	1.16	450	349	585
252.022	3.26	0.11	27.18	0.81	-24.47	0.32	-5.2	-5.33	-5.06	19.75	19.39	20.12	0.35	-0.55	1.23	455	354	596
252.02	3.27	0.11	27.19	0.81	-24.51	0.33	-5.19	-5.33	-5.05	19.81	19.44	20.2	0.41	-0.48	1.29	461	357	604
252.018	3.27	0.11	27.2	0.82	-24.56	0.33	-5.18	-5.32	-5.04	19.87	19.49	20.25	0.46	-0.45	1.35	466	361	616
252.016	3.28	0.11	27.21	0.82	-24.6	0.34	-5.17	-5.31	-5.03	19.91	19.54	20.29	0.5	-0.41	1.39	472	365	622
252.014	3.28	0.11	27.22	0.83	-24.65	0.33	-5.16	-5.3	-5.02	19.97	19.6	20.35	0.56	-0.34	1.45	478	369	632
252.012	3.29	0.11	27.22	0.83	-24.7	0.33	-5.16	-5.3	-5.02	20.03	19.65	20.41	0.62	-0.28	1.51	483	374	641
252.01	3.29	0.11	27.21	0.82	-24.75	0.33	-5.16	-5.3	-5.02	20.09	19.72	20.46	0.68	-0.22	1.59	491	378	653
252.008	3.29	0.11	27.2	0.8	-24.8	0.33	-5.15	-5.3	-5.01	20.15	19.79	20.51	0.75	-0.18	1.64	497	381	665
252.006	3.3	0.11	27.18	0.78	-24.86	0.33	-5.16	-5.3	-5.01	20.2	19.84	20.57	0.79	-0.09	1.69	504	388	674
252.004	3.3	0.12	27.16	0.76	-24.91	0.33	-5.16	-5.3	-5.02	20.25	19.88	20.62	0.84	-0.04	1.74	510	391	681
252.002	3.29	0.12	27.13	0.74	-24.95	0.33	-5.16	-5.31	-5.03	20.29	19.92	20.67	0.88	0	1.78	514	394	693
252	3.29	0.12	27.11	0.73	-24.99	0.33	-5.17	-5.31	-5.03	20.33	19.96	20.71	0.92	0.02	1.82	520	396	701
251.998	3.28	0.12	27.08	0.71	-25.01	0.33	-5.18	-5.32	-5.04	20.34	19.97	20.72	0.93	0.05	1.82	522	397	701
251.996	3.27	0.12	27.05	0.71	-24.98	0.33	-5.19	-5.34	-5.05	20.28	19.92	20.66	0.89	-0.02	1.77	514	393	690
251.994	3.26	0.12	27.02	0.7	-24.92	0.33	-5.21	-5.35	-5.07	20.21	19.85	20.58	0.82	-0.1	1.7	507	387	676
251.992	3.24	0.12	26.99	0.7	-24.84	0.33	-5.23	-5.37	-5.09	20.11	19.73	20.48	0.7	-0.2	1.59	493	380	656
251.99	3.23	0.12	26.97	0.71	-24.76	0.34	-5.25	-5.39	-5.11	20.01	19.63	20.38	0.59	-0.29	1.49	482	371	640
251.988	3.2	0.12	26.95	0.71	-24.69	0.34	-5.27	-5.42	-5.13	19.91	19.51	20.3	0.5	-0.41	1.4	470	363	622
251.986	3.18	0.12	26.94	0.71	-24.64	0.35	-5.3	-5.44	-5.16	19.83	19.43	20.22	0.41	-0.49	1.33	463	358	610
251.984	3.14	0.12	26.93	0.7	-24.64	0.35	-5.33	-5.47	-5.2	19.79	19.4	20.18	0.39	-0.53	1.29	457	356	603
251.982	3.11	0.11	26.93	0.69	-24.65	0.34	-5.37	-5.51	-5.24	19.76	19.39	20.15	0.35	-0.56	1.27	456	352	598
251.98	3.07	0.11	26.93	0.67	-24.66	0.32	-5.42	-5.54	-5.29	19.73	19.37	20.1	0.32	-0.58	1.21	452	351	593
251.978	3.02	0.11	26.94	0.66	-24.69	0.3	-5.46	-5.59	-5.33	19.72	19.38	20.07	0.32	-0.59	1.2	453	351	591
251.976	2.97	0.1	26.95	0.64	-24.73	0.28	-5.5	-5.63	-5.38	19.7	19.39	20.03	0.31	-0.58	1.16	450	351	585
251.974	2.92	0.1	26.97	0.63	-24.78	0.26	-5.56	-5.68	-5.44	19.71	19.4	20.01	0.3	-0.58	1.16	449	351	589
251.972	2.86	0.1	26.98	0.62	-24.86	0.25	-5.61	-5.74	-5.49	19.73	19.45	20.02	0.31	-0.53	1.19	453	353	590
251.97	2.8	0.1	26.99	0.6	-24.95	0.24	-5.67	-5.79	-5.55	19.76	19.49	20.05	0.35	-0.5	1.22	456	356	595
251.968	2.74	0.1	26.99	0.57	-25.09	0.23	-5.73	-5.85	-5.61	19.86	19.59	20.13	0.45	-0.41	1.31	467	363	610
251.966	2.67	0.11	26.99	0.55	-25.25	0.22	-5.79	-5.92	-5.68	19.95	19.7	20.22	0.54	-0.32	1.4	476	370	625
251.964	2.61	0.11	27.02	0.54	-25.48	0.23	-5.86	-5.98	-5.74	20.13	19.87	20.39	0.71	-0.13	1.58	496	383	654
251.962	2.53	0.1	27.05	0.53	-25.71	0.24	-5.93	-6.05	-5.81	20.3	20.02	20.57	0.89	0.03	1.74	516	398	682
251.96	2.45	0.1	27.07	0.52	-25.99	0.25	-6.01	-6.12	-5.89	20.52	20.23	20.8	1.11	0.25	1.97	544	414	735
251.958	2.37	0.1	27.12	0.53	-26.22	0.26	-6.09	-6.2	-5.97	20.67	20.37	20.98	1.26	0.39	2.14	565	429	772
251.956	2.28	0.1	27.18	0.53	-26.39	0.26	-6.17	-6.28	-6.06	20.76	20.47	21.07	1.36	0.49	2.22	579	438	791
251.954	2.19	0.1	27.22	0.53	-26.53	0.26	-6.26	-6.37	-6.14	20.83	20.53	21.12	1.42	0.55	2.28	587	444	808
251.952	2.1	0.1	27.28	0.54	-26.65	0.26	-6.35	-6.46	-6.23	20.86	20.56	21.17	1.46	0.59	2.32	594	448	820
251.95	2.01	0.1	27.37	0.55	-26.77	0.28	-6.42	-6.54	-6.3	20.91	20.59	21.22	1.49	0.62	2.37	602	449	831
251.948	1.92	0.1	27.41	0.56	-26.89	0.29	-6.5	-6.62	-6.39	20.95	20.63	21.27	1.54	0.65	2.42	609	455	845
251.946	1.84	0.1	27.52	0.57	-26.99	0.28	-6.58	-6.7	-6.46	20.98	20.66	21.3	1.57	0.69	2.44	612	459	853
251.944	1.75	0.1	27.61	0.59	-27.09	0.29	-6.65	-6.77	-6.53	21.01	20.69	21.33	1.6	0.72	2.47	618	460	860
251.942	1.67	0.1	27.82	0.6	-27.22	0.28	-6.71	-6.83	-6.6	21.09	20.77	21.41	1.68	0.8	2.54	630	469	879
251.94	1.59	0.1	28.18	0.6	-27.35	0.28	-6.76	-6.88	-6.64	21.17	20.86	21.49	1.76	0.89	2.63	643	480	910
251.938	1.5	0.1	28.63	0.6	-27.49	0.28	-6.79	-6.91	-6.68	21.27	20.96	21.59	1.85	1	2.72	663	490	941
251.936	1.42	0.1	29.14	0.61	-27.59	0.27	-6.82	-6.95	-6.7	21.36	21.04	21.67	1.95	1.07	2.82	679	501	974
251.934	1.33	0.1	29.67	0.64	-27.67	0.27	-6.85	-6.98	-6.73	21.41	21.11	21.71	2	1.13	2.88	688	506	991
251.932	1.25	0.1	30.16	0.67	-27.79	0.27	-6.88	-7	-6.76	21.5	21.18	21.82	2.09	1.21	2.95	705	517	1024
251.93	1.18	0.1	30.58	0.68	-27.97	0.28	-6.91	-7.03	-6.78	21.67	21.36	21.98	2.26	1.38	3.13	743	538	1101
251.928	1.11	0.1	30.96	0.68	-28.22	0.27	-6.93	-7.06	-6.81	21.9	21.58	22.22	2.49	1.62	3.36	795	570	1217
251.926	1.04	0.11	31.36	0.67	-28.5	0.27	-6.97	-7.09	-6.84	22.17	21.86	22.47	2.76	1.89	3.64	869	611	1364
251.924	0.96	0.11	31.77	0.65	-28.78	0.27	-7	-7.13	-6.87	22.43	22.13	22.74	3.03	2.15	3.89	950	655	1542
251.922	0.87	0.11	32.18	0.65	-29.05	0.26	-7.05	-7.18	-6.91	22.66	22.36	22.97	3.26	2.39	4.11	1032	699	1751
251.92	0.76	0.11	32.54	0.66	-29.35	0.25	-7.12	-7.25	-6.99	22.91	22.62	23.2	3.5	2.63	4.38	1131	749	2039
251.918	0.63	0.11	32.86	0.67	-29.68	0.23	-7.21	-7.33	-7.08	23.16	22.88	23.43	3.74	2.9	4.6	1250	806	2410
251.916	0.5	0.1	33.1	0.67	-30.01	0.22	-7.31	-7.44	-7.19	23.41	23.15	23.67	4	3.14	4.85	1388	873	2834
251.914	0.36	0.1	33.28	0.66	-30.34	0.2	-7.43	-7.55	-7.31	23.62	23.38	23.87	4.22	3.35	5.05	1536	932	3352
251.912	0.24	0.1	33.43	0.66	-30.62	0.2	-7.54	-7.66	-7.42	23.81	23.57	24.06	4.39	3.56	5.25	1676	997	3895
251.91	0.13	0.1	33.56	0.65	-30.86	0.2	-7.64	-7.76	-7.51	23.96	23.71	24.21	4.54	3.7	5.42	1787	1042	4295
251.908	0.04	0.1	33.67	0.64	-31.06	0.2	-7.71	-7.84	-7.59	24.1	23.85	24.34	4.68	3.84	5.53	1898	1095	4694
251.906	-0.02	0.11	33.76	0.64	-31.22	0.21	-7.76	-7.89	-7.64	24.21	23.95	24.47	4.79	3.95	5.66	1997	1130	5184
251.904	-0.05	0.1	33.84	0.64	-31.35	0.22	-7.78	-7.91	-7.66	24.33	24.07	24.59	4.92	4.07	5.78	2125	1172	5591
251.902	-0.05	0.1	33.92	0.64	-31.46	0.23	-7.78	-7.9	-7.66	24.45	24.18	24.72	5.04	4.18	5.89	2259	1222	6019
251.9	-0.04	0.1	33.99	0.64	-31.53	0.23	-7.76	-7.88	-7.64	24.55	24.27	24.82	5.13	4.27	5.99	2357	1254	6488
251.898	-0.03	0.1	34.05	0.64	-31.59	0.24	-7.74	-7.86	-7.62	24.62	24.34	24.9	5.21	4.35	6.06	2411	1294	6675
251.896	-0.02	0.1	34.11	0.65	-31.62	0.25	-7.72	-7.84	-7.61	24.67	24.38	24.96	5.27	4.39	6.12	2482	1314	7338
251.894	-0.02	0.1	34.15	0.65	-31.63	0.26	-7.72	-7.84	-7.6	24.69	24.4	24.99	5.28	4.42	6.14	2507	1314	7270
251.892	-0.02	0.1	34.19	0.66	-31.62	0.26	-7.71	-7.83	-7.59	24.68	24.38	24.98	5.27	4.4	6.14	2494	1318	7338
251.89	-0.01	0.1	34.24	0.67	-31.59	0.27	-7.7	-7.82	-7.58	24.67	24.36	24.98	5.26	4.4	6.13	2468	1305	6903
251.888	0.01	0.1	34.29	0.68	-31.55	0.28	-7.68	-7.8	-7.56	24.64	24.33	24.96	5.23	4.37	6.11	2433	1300	7053
251.886	0.03	0.1	34.35	0.69	-31.49	0.29	-7.65	-7.78	-7.53	24.62	24.29	24.94	5.21	4.33	6.09	2423	1275	6580
251.884	0.05	0.1	34.43	0.7	-31.43	0.29	-7.62	-7.75	-7.5	24.58	24.24	24.92	5.17	4.29	6.05	2374	1262	6732
251.882	0.06	0.1	34.53	0.71	-31.35	0.3	-7.6	-7.72	-7.47	24.53	24.18	24.87	5.11	4.23	6.01	2305	1237	6344
251.88	0.08	0.11	34.63	0.72	-31.27	0.31	-7.56	-7.69	-7.43	24.47	24.12	24.82	5.06	4.18	5.94	2261	1206	6256
251.878	0.09	0.11	34.74	0.73	-31.18	0.32	-7.54	-7.67	-7.41	24.41	24.03	24.78	5	4.09	5.89	2149	1189	5924
251.876	0.11	0.11	34.84	0.74	-31.09	0.33	-7.51	-7.65	-7.38	24.33	23.96	24.7	4.92	4.02	5.82	2116	1160	5539
251.874	0.13	0.11	34.94	0.75	-31	0.34	-7.49	-7.62	-7.35	24.26	23.86	24.66	4.85	3.95	5.75	2032	1128	5258
251.872	0.15	0.11	35.04	0.75	-30.9	0.35	-7.46	-7.6	-7.32	24.19	23.79	24.58	4.77	3.88	5.68	1963	1105	5068
251.87	0.17	0.11	35.14	0.76	-30.81	0.36	-7.42	-7.57	-7.29	24.14	23.73	24.54	4.72	3.81	5.63	1906	1082	4780
251.868	0.19	0.11	35.23	0.77	-30.73	0.37	-7.4	-7.53	-7.26	24.08	23.66	24.48	4.66	3.75	5.58	1849	1053	4605
251.866	0.21	0.11	35.33	0.77	-30.65	0.38	-7.36	-7.5	-7.22	24.02	23.59	24.45	4.61	3.69	5.52	1816	1030	4574
251.864	0.23	0.11	35.42	0.78	-30.57	0.39	-7.33	-7.47	-7.19	23.98	23.56	24.42	4.58	3.66	5.49	1802	1024	4515
251.862	0.26	0.11	35.51	0.79	-30.51	0.39	-7.29	-7.43	-7.15	23.95	23.51	24.38	4.54	3.62	5.45	1765	1011	4256
251.86	0.29	0.11	35.6	0.79	-30.46	0.39	-7.26	-7.4	-7.11	23.93	23.49	24.38	4.52	3.59	5.43	1747	1004	4201
251.858	0.31	0.11	35.68	0.8	-30.41	0.4	-7.22	-7.36	-7.08	23.92	23.48	24.36	4.51	3.59	5.46	1722	1001	4170
251.856	0.34	0.12	35.77	0.8	-30.35	0.4	-7.18	-7.33	-7.04	23.87	23.45	24.32	4.47	3.55	5.37	1715	993	4020
251.854	0.37	0.12	35.85	0.81	-30.27	0.4	-7.15	-7.3	-7	23.85	23.42	24.29	4.44	3.52	5.35	1680	984	3919
251.852	0.39	0.12	35.93	0.81	-30.19	0.39	-7.12	-7.27	-6.97	23.78	23.35	24.22	4.36	3.46	5.3	1639	963	3807
251.85	0.42	0.12	36.01	0.81	-30.09	0.39	-7.08	-7.23	-6.93	23.73	23.28	24.17	4.32	3.4	5.22	1588	943	3606
251.848	0.45	0.12	36.08	0.82	-29.99	0.39	-7.05	-7.19	-6.9	23.66	23.23	24.09	4.24	3.33	5.17	1542	921	3350
251.846	0.47	0.12	36.16	0.83	-29.89	0.39	-7.01	-7.16	-6.86	23.58	23.14	24.02	4.16	3.24	5.08	1479	904	3192
251.844	0.5	0.12	36.23	0.83	-29.79	0.39	-6.98	-7.13	-6.82	23.5	23.06	23.93	4.09	3.17	4.99	1442	879	3056
251.842	0.52	0.13	36.3	0.84	-29.69	0.39	-6.95	-7.1	-6.79	23.44	23.01	23.88	4.03	3.11	4.96	1407	863	2973
251.84	0.55	0.13	36.37	0.84	-29.61	0.39	-6.91	-7.07	-6.75	23.4	22.95	23.84	3.99	3.04	4.91	1364	851	2915
251.838	0.57	0.13	36.43	0.85	-29.53	0.39	-6.88	-7.04	-6.72	23.34	22.89	23.79	3.93	3.01	4.86	1342	838	2757
251.836	0.59	0.13	36.5	0.86	-29.47	0.39	-6.85	-7.02	-6.69	23.31	22.87	23.75	3.9	2.98	4.81	1330	831	2664
251.834	0.61	0.13	36.56	0.87	-29.44	0.39	-6.83	-6.99	-6.66	23.3	22.87	23.74	3.89	2.97	4.81	1328	825	2673
251.832	0.63	0.14	36.62	0.88	-29.41	0.39	-6.8	-6.96	-6.63	23.29	22.84	23.75	3.88	2.96	4.82	1311	822	2688
251.83	0.65	0.14	36.68	0.88	-29.38	0.39	-6.77	-6.94	-6.61	23.3	22.85	23.74	3.88	2.97	4.82	1317	828	2686
251.828	0.67	0.14	36.73	0.89	-29.36	0.38	-6.76	-6.93	-6.59	23.29	22.86	23.72	3.87	2.97	4.79	1313	829	2678
251.826	0.68	0.14	36.79	0.9	-29.33	0.38	-6.73	-6.9	-6.57	23.29	22.85	23.72	3.9	2.94	4.8	1312	820	2646
251.824	0.69	0.14	36.84	0.91	-29.31	0.37	-6.71	-6.89	-6.55	23.28	22.85	23.7	3.87	2.95	4.8	1314	823	2653
251.822	0.7	0.14	36.89	0.92	-29.29	0.36	-6.7	-6.87	-6.52	23.27	22.85	23.69	3.87	2.95	4.78	1308	824	2639
251.82	0.71	0.14	36.94	0.93	-29.28	0.35	-6.69	-6.85	-6.51	23.27	22.87	23.69	3.87	2.95	4.78	1304	820	2626
251.818	0.72	0.14	36.98	0.94	-29.26	0.35	-6.67	-6.84	-6.5	23.27	22.87	23.67	3.85	2.96	4.77	1305	826	2631
251.816	0.73	0.14	37.03	0.95	-29.25	0.34	-6.66	-6.83	-6.49	23.27	22.87	23.67	3.86	2.95	4.77	1307	828	2605
251.814	0.74	0.14	37.07	0.95	-29.23	0.33	-6.65	-6.81	-6.47	23.26	22.87	23.65	3.86	2.95	4.76	1293	825	2602
251.812	0.75	0.14	37.11	0.96	-29.22	0.32	-6.64	-6.81	-6.46	23.27	22.89	23.65	3.87	2.96	4.74	1308	825	2569
251.81	0.75	0.14	37.14	0.97	-29.21	0.31	-6.62	-6.8	-6.46	23.26	22.89	23.63	3.86	2.96	4.73	1295	826	2595
251.808	0.76	0.13	37.18	0.97	-29.2	0.3	-6.61	-6.78	-6.45	23.27	22.91	23.64	3.87	2.97	4.74	1304	832	2584
251.806	0.76	0.13	37.21	0.97	-29.2	0.3	-6.61	-6.78	-6.44	23.27	22.91	23.63	3.86	2.97	4.75	1314	828	2611
251.804	0.77	0.13	37.25	0.98	-29.19	0.29	-6.6	-6.76	-6.43	23.27	22.93	23.62	3.86	2.99	4.75	1299	834	2620
251.802	0.77	0.13	37.28	0.98	-29.19	0.28	-6.59	-6.75	-6.42	23.28	22.93	23.62	3.86	2.97	4.75	1313	833	2544
251.8	0.78	0.13	37.3	0.98	-29.18	0.28	-6.58	-6.74	-6.41	23.28	22.95	23.62	3.88	2.99	4.75	1315	838	2587
251.798	0.78	0.13	37.33	0.97	-29.18	0.27	-6.58	-6.74	-6.42	23.28	22.95	23.61	3.88	2.99	4.75	1316	836	2622
251.796	0.78	0.13	37.35	0.97	-29.18	0.27	-6.57	-6.73	-6.41	23.29	22.96	23.61	3.88	2.99	4.75	1315	834	2640
251.794	0.79	0.13	37.37	0.97	-29.18	0.26	-6.57	-6.73	-6.4	23.29	22.97	23.62	3.89	3	4.76	1328	840	2645
251.792	0.79	0.12	37.39	0.97	-29.18	0.26	-6.56	-6.72	-6.4	23.3	22.97	23.62	3.88	3.01	4.77	1331	837	2619
251.79	0.79	0.12	37.41	0.96	-29.18	0.26	-6.56	-6.72	-6.39	23.31	22.99	23.63	3.91	3.02	4.78	1338	842	2660
251.788	0.79	0.12	37.43	0.96	-29.18	0.26	-6.56	-6.72	-6.4	23.31	23	23.62	3.9	3.04	4.77	1334	841	2658
251.786	0.79	0.12	37.45	0.95	-29.19	0.26	-6.55	-6.71	-6.39	23.32	23	23.64	3.91	3.02	4.79	1336	839	2661
251.784	0.79	0.12	37.46	0.95	-29.19	0.26	-6.55	-6.71	-6.39	23.32	23	23.64	3.9	3.04	4.79	1338	845	2681
251.782	0.79	0.12	37.47	0.94	-29.2	0.26	-6.55	-6.7	-6.39	23.33	23.01	23.65	3.92	3.05	4.8	1348	845	2713
251.78	0.79	0.12	37.49	0.94	-29.2	0.26	-6.55	-6.7	-6.39	23.33	23.02	23.65	3.92	3.05	4.8	1350	849	2730
251.778	0.79	0.12	37.5	0.93	-29.21	0.26	-6.55	-6.7	-6.39	23.35	23.04	23.66	3.93	3.06	4.82	1356	851	2759
251.776	0.79	0.12	37.51	0.93	-29.22	0.26	-6.55	-6.7	-6.39	23.36	23.03	23.67	3.94	3.08	4.81	1354	857	2735
251.774	0.79	0.12	37.51	0.92	-29.23	0.26	-6.55	-6.71	-6.39	23.36	23.04	23.68	3.95	3.07	4.82	1358	860	2749
251.772	0.79	0.12	37.52	0.92	-29.23	0.26	-6.55	-6.7	-6.39	23.37	23.05	23.68	3.97	3.07	4.84	1361	858	2767
251.77	0.79	0.12	37.53	0.92	-29.25	0.26	-6.55	-6.7	-6.39	23.38	23.07	23.71	3.98	3.09	4.85	1370	856	2787
251.768	0.78	0.12	37.53	0.91	-29.26	0.26	-6.55	-6.71	-6.39	23.39	23.09	23.7	3.99	3.11	4.86	1385	863	2827
251.766	0.78	0.12	37.54	0.91	-29.28	0.25	-6.55	-6.71	-6.4	23.41	23.09	23.73	4	3.12	4.87	1393	870	2863
251.764	0.78	0.12	37.54	0.9	-29.29	0.25	-6.56	-6.72	-6.4	23.43	23.11	23.74	4.02	3.14	4.88	1396	876	2889
251.762	0.77	0.12	37.54	0.9	-29.31	0.25	-6.56	-6.71	-6.4	23.44	23.13	23.74	4.02	3.17	4.91	1407	881	2921
251.76	0.77	0.12	37.54	0.9	-29.33	0.25	-6.56	-6.72	-6.4	23.46	23.14	23.77	4.05	3.17	4.91	1422	882	2920
251.758	0.77	0.13	37.55	0.9	-29.35	0.25	-6.57	-6.73	-6.41	23.47	23.17	23.79	4.07	3.19	4.95	1432	893	3055
251.756	0.76	0.13	37.55	0.89	-29.37	0.25	-6.57	-6.73	-6.41	23.49	23.19	23.8	4.08	3.21	4.96	1437	892	3002
251.754	0.76	0.13	37.55	0.89	-29.39	0.25	-6.57	-6.73	-6.41	23.51	23.2	23.82	4.1	3.23	4.97	1451	902	3041
251.752	0.75	0.13	37.55	0.89	-29.41	0.25	-6.58	-6.74	-6.42	23.52	23.21	23.83	4.11	3.23	4.98	1454	896	3074
251.75	0.75	0.13	37.55	0.89	-29.43	0.25	-6.58	-6.74	-6.42	23.54	23.23	23.85	4.12	3.26	5.01	1478	904	3173
251.748	0.75	0.13	37.55	0.89	-29.44	0.25	-6.59	-6.75	-6.43	23.55	23.24	23.86	4.15	3.27	5.01	1480	908	3190
251.746	0.74	0.13	37.54	0.89	-29.46	0.25	-6.59	-6.75	-6.43	23.56	23.26	23.87	4.15	3.29	5.03	1494	907	3167
251.744	0.74	0.13	37.54	0.89	-29.47	0.25	-6.6	-6.76	-6.44	23.57	23.26	23.88	4.15	3.28	5.04	1484	915	3196
251.742	0.73	0.13	37.54	0.9	-29.49	0.25	-6.6	-6.76	-6.44	23.59	23.27	23.89	4.17	3.3	5.05	1504	913	3297
251.74	0.72	0.13	37.54	0.9	-29.51	0.25	-6.61	-6.77	-6.45	23.59	23.29	23.9	4.19	3.32	5.06	1517	919	3250
251.738	0.72	0.13	37.54	0.9	-29.53	0.25	-6.62	-6.78	-6.46	23.61	23.3	23.91	4.2	3.32	5.06	1518	925	3289
251.736	0.71	0.13	37.53	0.9	-29.55	0.25	-6.62	-6.78	-6.46	23.62	23.32	23.93	4.21	3.34	5.09	1530	927	3386
251.734	0.7	0.13	37.53	0.91	-29.58	0.25	-6.63	-6.79	-6.47	23.65	23.34	23.96	4.25	3.38	5.12	1549	932	3459
251.732	0.7	0.13	37.53	0.91	-29.6	0.25	-6.64	-6.8	-6.47	23.67	23.37	23.98	4.26	3.38	5.12	1564	946	3438
251.73	0.69	0.13	37.53	0.92	-29.63	0.25	-6.65	-6.81	-6.48	23.68	23.37	23.99	4.29	3.41	5.14	1572	949	3518
251.728	0.68	0.13	37.53	0.92	-29.65	0.25	-6.66	-6.82	-6.49	23.7	23.39	24.01	4.29	3.42	5.17	1580	952	3524
251.726	0.67	0.13	37.53	0.92	-29.68	0.25	-6.67	-6.83	-6.51	23.71	23.4	24.02	4.3	3.43	5.18	1582	958	3655
251.724	0.66	0.13	37.53	0.93	-29.7	0.25	-6.68	-6.84	-6.52	23.73	23.42	24.04	4.32	3.46	5.19	1607	957	3603
251.722	0.64	0.13	37.53	0.93	-29.73	0.25	-6.69	-6.85	-6.53	23.74	23.42	24.06	4.32	3.46	5.2	1608	966	3655
251.72	0.63	0.13	37.53	0.94	-29.75	0.26	-6.7	-6.87	-6.54	23.75	23.43	24.07	4.34	3.45	5.23	1616	961	3734
251.718	0.62	0.13	37.53	0.94	-29.77	0.26	-6.72	-6.88	-6.55	23.76	23.44	24.07	4.35	3.47	5.22	1614	969	3711
251.716	0.61	0.13	37.53	0.95	-29.79	0.26	-6.73	-6.89	-6.57	23.77	23.44	24.09	4.35	3.5	5.23	1623	970	3716
251.714	0.59	0.13	37.53	0.95	-29.81	0.26	-6.74	-6.9	-6.58	23.77	23.45	24.09	4.36	3.49	5.22	1623	970	3766
251.712	0.58	0.13	37.53	0.96	-29.83	0.26	-6.75	-6.92	-6.59	23.78	23.47	24.1	4.38	3.5	5.24	1637	978	3705
251.71	0.56	0.13	37.53	0.96	-29.85	0.26	-6.77	-6.93	-6.61	23.78	23.46	24.11	4.38	3.5	5.24	1630	977	3779
251.708	0.55	0.12	37.54	0.96	-29.88	0.27	-6.79	-6.94	-6.63	23.8	23.48	24.12	4.39	3.51	5.26	1653	985	3770
251.706	0.53	0.12	37.54	0.97	-29.9	0.27	-6.8	-6.97	-6.64	23.81	23.48	24.14	4.4	3.52	5.27	1656	987	3887
251.704	0.51	0.12	37.55	0.97	-29.93	0.27	-6.82	-6.98	-6.66	23.83	23.5	24.16	4.42	3.55	5.29	1682	985	3926
251.702	0.5	0.12	37.55	0.97	-29.96	0.27	-6.84	-7	-6.68	23.84	23.5	24.17	4.43	3.54	5.3	1686	991	3963
251.7	0.48	0.12	37.56	0.98	-29.99	0.27	-6.85	-7.01	-6.69	23.86	23.52	24.2	4.45	3.57	5.33	1696	995	3937
251.698	0.46	0.12	37.57	0.98	-30.02	0.27	-6.87	-7.03	-6.71	23.88	23.55	24.2	4.47	3.58	5.35	1718	1007	4112
251.696	0.44	0.12	37.58	0.98	-30.06	0.28	-6.89	-7.05	-6.73	23.89	23.56	24.22	4.47	3.6	5.36	1727	1012	4101
251.694	0.42	0.12	37.58	0.98	-30.09	0.28	-6.9	-7.06	-6.74	23.9	23.57	24.24	4.49	3.61	5.36	1730	1013	4126
251.692	0.41	0.12	37.59	0.99	-30.12	0.28	-6.92	-7.08	-6.77	23.92	23.58	24.25	4.5	3.62	5.38	1738	1016	4130
251.69	0.39	0.12	37.6	0.99	-30.16	0.29	-6.94	-7.1	-6.78	23.93	23.59	24.28	4.52	3.65	5.4	1754	1024	4214
251.688	0.37	0.12	37.6	0.99	-30.19	0.29	-6.96	-7.12	-6.8	23.95	23.61	24.29	4.54	3.65	5.43	1759	1025	4267
251.686	0.35	0.12	37.61	0.99	-30.22	0.29	-6.98	-7.14	-6.82	23.97	23.62	24.31	4.55	3.67	5.44	1779	1033	4400
251.684	0.33	0.12	37.61	0.99	-30.25	0.29	-7	-7.16	-6.84	23.98	23.63	24.33	4.58	3.67	5.46	1803	1034	4263
251.682	0.31	0.12	37.62	1	-30.29	0.3	-7.02	-7.18	-6.86	23.99	23.64	24.35	4.58	3.7	5.46	1801	1038	4512
251.68	0.29	0.12	37.62	1	-30.32	0.3	-7.04	-7.19	-6.88	24.01	23.65	24.36	4.6	3.71	5.49	1812	1048	4425
251.678	0.27	0.11	37.62	1	-30.35	0.3	-7.06	-7.21	-6.91	24.01	23.66	24.37	4.6	3.71	5.49	1819	1042	4542
251.676	0.24	0.11	37.63	1	-30.38	0.31	-7.08	-7.23	-6.92	24.02	23.67	24.39	4.62	3.72	5.51	1818	1050	4566
251.674	0.22	0.11	37.63	1	-30.4	0.31	-7.1	-7.25	-6.95	24.03	23.67	24.39	4.63	3.72	5.53	1845	1050	4646
251.672	0.2	0.11	37.63	1.01	-30.43	0.31	-7.12	-7.28	-6.97	24.03	23.67	24.4	4.62	3.74	5.51	1856	1054	4611
251.67	0.18	0.11	37.63	1.01	-30.45	0.31	-7.14	-7.3	-6.99	24.04	23.68	24.42	4.63	3.74	5.53	1841	1055	4570
251.668	0.16	0.11	37.63	1.01	-30.47	0.31	-7.16	-7.32	-7.01	24.04	23.68	24.41	4.64	3.73	5.52	1830	1060	4528
251.666	0.14	0.11	37.63	1.01	-30.49	0.31	-7.18	-7.34	-7.03	24.04	23.68	24.41	4.64	3.75	5.52	1848	1056	4614
251.664	0.12	0.11	37.63	1.01	-30.52	0.31	-7.2	-7.36	-7.05	24.05	23.69	24.41	4.64	3.75	5.52	1849	1054	4540
251.662	0.1	0.11	37.63	1.01	-30.54	0.31	-7.23	-7.38	-7.07	24.04	23.69	24.41	4.63	3.75	5.53	1831	1049	4526
251.66	0.08	0.11	37.63	1.02	-30.56	0.31	-7.25	-7.4	-7.09	24.05	23.69	24.41	4.65	3.76	5.53	1859	1057	4545
251.658	0.05	0.11	37.63	1.02	-30.58	0.31	-7.27	-7.42	-7.12	24.05	23.69	24.42	4.66	3.73	5.52	1843	1055	4595
251.656	0.03	0.11	37.63	1.02	-30.6	0.31	-7.29	-7.45	-7.14	24.05	23.69	24.4	4.65	3.74	5.51	1837	1057	4720
251.654	0.01	0.11	37.63	1.02	-30.63	0.31	-7.31	-7.47	-7.16	24.05	23.69	24.41	4.63	3.75	5.52	1838	1052	4580
251.652	-0.01	0.11	37.62	1.02	-30.65	0.3	-7.33	-7.49	-7.18	24.06	23.7	24.42	4.66	3.76	5.52	1851	1060	4595
251.65	-0.03	0.11	37.62	1.02	-30.68	0.3	-7.36	-7.5	-7.2	24.06	23.71	24.42	4.66	3.75	5.53	1855	1062	4711
251.648	-0.05	0.11	37.62	1.02	-30.7	0.3	-7.38	-7.53	-7.23	24.06	23.7	24.41	4.64	3.75	5.54	1852	1070	4563
251.646	-0.07	0.11	37.61	1.02	-30.73	0.3	-7.4	-7.55	-7.25	24.07	23.72	24.42	4.65	3.78	5.54	1852	1069	4608
251.644	-0.09	0.11	37.61	1.03	-30.75	0.29	-7.42	-7.57	-7.27	24.07	23.72	24.41	4.66	3.77	5.54	1872	1068	4665
251.642	-0.11	0.11	37.6	1.03	-30.78	0.29	-7.44	-7.6	-7.29	24.08	23.73	24.42	4.66	3.78	5.55	1871	1067	4625
251.64	-0.13	0.11	37.6	1.03	-30.8	0.29	-7.46	-7.61	-7.31	24.09	23.75	24.43	4.69	3.79	5.56	1888	1072	4708
251.638	-0.15	0.11	37.59	1.03	-30.83	0.28	-7.48	-7.64	-7.33	24.08	23.75	24.42	4.67	3.8	5.55	1874	1070	4620
251.636	-0.17	0.11	37.58	1.03	-30.85	0.28	-7.5	-7.65	-7.34	24.1	23.77	24.43	4.69	3.81	5.58	1894	1081	4705
251.634	-0.19	0.11	37.58	1.03	-30.88	0.27	-7.52	-7.68	-7.37	24.1	23.77	24.43	4.68	3.82	5.56	1902	1076	4800
251.632	-0.21	0.11	37.57	1.03	-30.9	0.27	-7.54	-7.7	-7.39	24.11	23.78	24.43	4.7	3.81	5.57	1882	1082	4791
251.63	-0.23	0.11	37.56	1.03	-30.93	0.27	-7.56	-7.72	-7.41	24.11	23.8	24.44	4.71	3.83	5.58	1913	1086	4877
251.628	-0.25	0.11	37.55	1.03	-30.95	0.26	-7.58	-7.73	-7.43	24.12	23.8	24.44	4.71	3.83	5.58	1917	1090	4773
251.626	-0.27	0.11	37.54	1.03	-30.98	0.26	-7.6	-7.75	-7.45	24.12	23.81	24.44	4.71	3.83	5.6	1906	1089	4769
251.624	-0.29	0.11	37.53	1.03	-31	0.26	-7.62	-7.77	-7.47	24.13	23.82	24.44	4.71	3.84	5.6	1920	1091	4801
251.622	-0.3	0.11	37.52	1.03	-31.03	0.25	-7.64	-7.79	-7.49	24.14	23.83	24.44	4.72	3.87	5.6	1942	1093	4822
251.62	-0.32	0.11	37.51	1.03	-31.05	0.25	-7.66	-7.81	-7.51	24.14	23.84	24.44	4.73	3.87	5.58	1940	1111	4924
251.618	-0.34	0.11	37.5	1.03	-31.07	0.24	-7.68	-7.83	-7.52	24.15	23.84	24.46	4.74	3.87	5.61	1939	1099	4972
251.616	-0.35	0.11	37.49	1.03	-31.09	0.24	-7.69	-7.85	-7.54	24.15	23.85	24.44	4.74	3.88	5.59	1950	1101	4940
251.614	-0.37	0.11	37.48	1.03	-31.11	0.24	-7.71	-7.87	-7.56	24.15	23.86	24.45	4.74	3.87	5.6	1948	1101	4983
251.612	-0.38	0.11	37.47	1.03	-31.13	0.24	-7.72	-7.88	-7.57	24.16	23.86	24.45	4.74	3.9	5.62	1958	1108	5023
251.61	-0.4	0.11	37.46	1.03	-31.15	0.23	-7.74	-7.9	-7.59	24.16	23.86	24.46	4.76	3.88	5.62	1957	1103	5036
251.608	-0.41	0.11	37.45	1.03	-31.17	0.23	-7.76	-7.92	-7.6	24.17	23.88	24.46	4.76	3.9	5.63	1957	1108	4930
251.606	-0.43	0.11	37.43	1.03	-31.19	0.23	-7.77	-7.93	-7.62	24.17	23.87	24.46	4.75	3.9	5.61	1965	1107	5039
251.604	-0.44	0.11	37.42	1.03	-31.21	0.23	-7.78	-7.95	-7.62	24.17	23.88	24.46	4.76	3.9	5.62	1980	1110	5068
251.602	-0.45	0.11	37.4	1.03	-31.22	0.22	-7.8	-7.95	-7.64	24.18	23.9	24.46	4.78	3.9	5.62	1977	1113	5053
251.6	-0.46	0.11	37.39	1.03	-31.24	0.22	-7.81	-7.97	-7.65	24.18	23.9	24.48	4.77	3.91	5.64	1981	1112	5135
251.598	-0.47	0.11	37.38	1.03	-31.25	0.22	-7.83	-7.98	-7.67	24.18	23.9	24.47	4.77	3.91	5.64	1962	1113	5070
251.596	-0.48	0.11	37.36	1.03	-31.26	0.22	-7.84	-7.99	-7.68	24.18	23.89	24.47	4.77	3.9	5.64	1955	1114	5215
251.594	-0.49	0.11	37.34	1.03	-31.27	0.22	-7.85	-8.01	-7.69	24.18	23.9	24.46	4.77	3.91	5.63	1968	1113	5121
251.592	-0.5	0.11	37.33	1.02	-31.28	0.22	-7.86	-8.02	-7.7	24.18	23.89	24.45	4.76	3.9	5.63	1975	1112	4995
251.59	-0.51	0.11	37.31	1.02	-31.29	0.22	-7.87	-8.03	-7.71	24.18	23.89	24.45	4.77	3.9	5.63	1972	1111	5199
251.588	-0.52	0.11	37.29	1.02	-31.29	0.22	-7.88	-8.04	-7.72	24.18	23.89	24.46	4.76	3.9	5.62	1957	1120	5096
251.586	-0.53	0.11	37.28	1.02	-31.3	0.22	-7.89	-8.05	-7.73	24.17	23.89	24.45	4.76	3.9	5.62	1959	1111	4902
251.584	-0.53	0.11	37.26	1.02	-31.3	0.22	-7.89	-8.05	-7.73	24.17	23.88	24.44	4.76	3.89	5.62	1945	1116	5034
251.582	-0.54	0.11	37.24	1.02	-31.3	0.22	-7.9	-8.06	-7.74	24.16	23.88	24.45	4.74	3.89	5.62	1959	1112	5010
251.58	-0.54	0.11	37.22	1.02	-31.3	0.22	-7.91	-8.07	-7.75	24.15	23.87	24.43	4.74	3.88	5.6	1934	1103	4842
251.578	-0.55	0.11	37.2	1.02	-31.3	0.22	-7.91	-8.07	-7.76	24.15	23.86	24.43	4.74	3.87	5.6	1942	1103	4964
251.576	-0.55	0.11	37.18	1.02	-31.3	0.21	-7.92	-8.08	-7.76	24.13	23.85	24.42	4.73	3.86	5.59	1936	1097	4829
251.574	-0.55	0.11	37.16	1.02	-31.29	0.21	-7.93	-8.08	-7.77	24.12	23.84	24.4	4.71	3.85	5.56	1920	1092	4980
251.572	-0.55	0.11	37.14	1.02	-31.28	0.21	-7.93	-8.08	-7.77	24.11	23.83	24.39	4.71	3.83	5.57	1905	1092	4905
251.57	-0.55	0.11	37.12	1.02	-31.27	0.21	-7.93	-8.09	-7.77	24.1	23.82	24.38	4.69	3.82	5.56	1891	1078	4580
251.568	-0.55	0.11	37.1	1.02	-31.26	0.21	-7.93	-8.09	-7.77	24.08	23.8	24.35	4.66	3.81	5.53	1888	1077	4594
251.566	-0.55	0.11	37.08	1.02	-31.25	0.21	-7.94	-8.09	-7.78	24.06	23.78	24.34	4.65	3.79	5.51	1868	1073	4653
251.564	-0.55	0.11	37.06	1.02	-31.23	0.21	-7.94	-8.09	-7.78	24.04	23.78	24.32	4.63	3.77	5.5	1863	1070	4658
251.562	-0.55	0.11	37.04	1.02	-31.22	0.21	-7.94	-8.09	-7.78	24.03	23.75	24.3	4.62	3.75	5.48	1846	1061	4549
251.56	-0.55	0.11	37.01	1.02	-31.2	0.21	-7.94	-8.1	-7.78	24.02	23.74	24.28	4.61	3.74	5.46	1829	1060	4483
251.558	-0.54	0.11	36.99	1.01	-31.18	0.21	-7.94	-8.09	-7.78	23.99	23.73	24.26	4.58	3.75	5.43	1812	1050	4364
251.556	-0.54	0.11	36.97	1.01	-31.17	0.21	-7.94	-8.09	-7.78	23.98	23.71	24.25	4.57	3.71	5.43	1793	1040	4342
251.554	-0.54	0.11	36.94	1.01	-31.15	0.21	-7.94	-8.09	-7.78	23.95	23.69	24.23	4.56	3.69	5.42	1782	1036	4307
251.552	-0.54	0.11	36.92	1.02	-31.13	0.21	-7.94	-8.09	-7.79	23.94	23.67	24.21	4.53	3.68	5.38	1756	1034	4236
251.55	-0.53	0.11	36.89	1.02	-31.11	0.21	-7.94	-8.09	-7.78	23.92	23.66	24.18	4.51	3.65	5.37	1740	1025	4229
251.548	-0.53	0.11	36.87	1.02	-31.09	0.2	-7.94	-8.09	-7.78	23.9	23.63	24.17	4.5	3.62	5.34	1735	1013	4140
251.546	-0.52	0.11	36.84	1.02	-31.07	0.2	-7.93	-8.09	-7.78	23.88	23.61	24.15	4.47	3.61	5.32	1706	1013	4001
251.544	-0.52	0.11	36.82	1.02	-31.05	0.2	-7.93	-8.08	-7.78	23.86	23.6	24.12	4.45	3.59	5.31	1699	1003	3981
251.542	-0.51	0.11	36.79	1.02	-31.03	0.2	-7.93	-8.08	-7.77	23.84	23.57	24.11	4.43	3.58	5.29	1686	1005	3824
251.54	-0.51	0.11	36.77	1.02	-31.01	0.2	-7.93	-8.08	-7.78	23.82	23.56	24.09	4.41	3.55	5.28	1668	994	3900
251.538	-0.5	0.1	36.74	1.02	-30.99	0.2	-7.92	-8.07	-7.77	23.81	23.54	24.07	4.39	3.54	5.25	1655	991	3881
251.536	-0.5	0.1	36.71	1.02	-30.96	0.2	-7.92	-8.07	-7.77	23.78	23.52	24.05	4.37	3.52	5.22	1640	983	3796
251.534	-0.49	0.1	36.68	1.02	-30.94	0.2	-7.92	-8.07	-7.77	23.76	23.49	24.02	4.35	3.5	5.19	1628	971	3696
251.532	-0.48	0.1	36.66	1.03	-30.92	0.2	-7.92	-8.06	-7.77	23.74	23.47	24	4.32	3.47	5.18	1617	964	3616
251.53	-0.48	0.1	36.63	1.03	-30.89	0.2	-7.91	-8.06	-7.76	23.71	23.45	23.98	4.3	3.45	5.15	1585	956	3562
251.528	-0.47	0.1	36.6	1.03	-30.87	0.2	-7.9	-8.06	-7.76	23.69	23.43	23.96	4.28	3.43	5.14	1583	954	3523
251.526	-0.46	0.1	36.57	1.03	-30.84	0.2	-7.9	-8.05	-7.75	23.67	23.41	23.94	4.27	3.39	5.12	1557	943	3527
251.524	-0.45	0.1	36.54	1.04	-30.82	0.2	-7.9	-8.05	-7.75	23.65	23.38	23.91	4.24	3.38	5.09	1551	937	3411
251.522	-0.45	0.1	36.51	1.04	-30.79	0.21	-7.89	-8.04	-7.74	23.62	23.36	23.89	4.22	3.35	5.07	1533	930	3316
251.52	-0.44	0.1	36.48	1.04	-30.76	0.21	-7.89	-8.04	-7.74	23.6	23.33	23.86	4.19	3.34	5.04	1517	927	3298
251.518	-0.43	0.1	36.45	1.05	-30.74	0.21	-7.88	-8.03	-7.73	23.58	23.31	23.85	4.17	3.31	5.04	1502	920	3257
251.516	-0.42	0.1	36.42	1.05	-30.71	0.21	-7.88	-8.02	-7.73	23.56	23.29	23.83	4.15	3.28	4.99	1485	910	3199
251.514	-0.41	0.1	36.38	1.05	-30.68	0.21	-7.87	-8.02	-7.72	23.53	23.26	23.8	4.13	3.27	4.98	1475	910	3107
251.512	-0.4	0.1	36.35	1.06	-30.65	0.21	-7.86	-8.02	-7.71	23.5	23.23	23.78	4.09	3.23	4.96	1458	902	3034
251.51	-0.39	0.1	36.32	1.06	-30.62	0.21	-7.86	-8.01	-7.71	23.48	23.21	23.76	4.07	3.22	4.93	1421	894	3003
251.508	-0.38	0.1	36.29	1.07	-30.59	0.22	-7.85	-8.01	-7.7	23.45	23.18	23.73	4.05	3.18	4.92	1424	885	2917
251.506	-0.38	0.1	36.25	1.08	-30.56	0.22	-7.85	-8	-7.7	23.43	23.15	23.7	4.03	3.15	4.89	1405	879	2918
251.504	-0.37	0.1	36.22	1.08	-30.53	0.22	-7.84	-7.99	-7.69	23.39	23.12	23.67	3.99	3.13	4.86	1378	865	2823
251.502	-0.36	0.1	36.19	1.09	-30.49	0.22	-7.83	-7.98	-7.68	23.38	23.09	23.65	3.96	3.1	4.83	1367	862	2756
251.5	-0.35	0.1	36.15	1.09	-30.46	0.23	-7.83	-7.98	-7.67	23.35	23.06	23.63	3.94	3.08	4.8	1356	856	2676
251.498	-0.33	0.1	36.12	1.1	-30.43	0.23	-7.82	-7.98	-7.67	23.32	23.03	23.6	3.91	3.03	4.77	1341	848	2681
251.496	-0.32	0.1	36.08	1.11	-30.39	0.23	-7.81	-7.97	-7.66	23.29	22.99	23.58	3.88	3.01	4.74	1326	839	2623
251.494	-0.31	0.1	36.05	1.12	-30.36	0.24	-7.81	-7.96	-7.65	23.25	22.95	23.55	3.84	2.98	4.71	1297	830	2540
251.492	-0.3	0.1	36.01	1.13	-30.32	0.24	-7.8	-7.96	-7.65	23.22	22.93	23.52	3.81	2.95	4.68	1283	828	2494
251.49	-0.29	0.1	35.98	1.14	-30.28	0.24	-7.79	-7.95	-7.64	23.19	22.89	23.49	3.79	2.91	4.65	1268	810	2476
251.488	-0.28	0.1	35.94	1.15	-30.25	0.25	-7.79	-7.94	-7.63	23.15	22.85	23.46	3.74	2.86	4.61	1254	805	2395
251.486	-0.27	0.1	35.9	1.16	-30.21	0.25	-7.78	-7.93	-7.62	23.14	22.82	23.45	3.73	2.87	4.6	1236	802	2363
251.484	-0.26	0.1	35.87	1.17	-30.17	0.26	-7.77	-7.93	-7.61	23.09	22.78	23.4	3.68	2.82	4.54	1211	792	2294
251.482	-0.25	0.1	35.83	1.18	-30.13	0.26	-7.76	-7.92	-7.6	23.05	22.73	23.38	3.65	2.78	4.51	1202	776	2235
251.48	-0.23	0.1	35.79	1.19	-30.09	0.27	-7.76	-7.92	-7.6	23.03	22.7	23.35	3.61	2.73	4.49	1181	772	2208
251.478	-0.22	0.1	35.75	1.2	-30.04	0.27	-7.75	-7.91	-7.59	22.99	22.66	23.32	3.58	2.69	4.46	1168	764	2133
251.476	-0.21	0.1	35.71	1.21	-30	0.28	-7.73	-7.9	-7.57	22.95	22.61	23.28	3.54	2.67	4.42	1150	751	2089
251.474	-0.19	0.1	35.68	1.22	-29.96	0.28	-7.73	-7.89	-7.56	22.91	22.58	23.25	3.5	2.63	4.41	1133	746	2087
251.472	-0.18	0.1	35.64	1.24	-29.92	0.29	-7.72	-7.88	-7.55	22.88	22.53	23.23	3.47	2.57	4.36	1116	740	2024
251.47	-0.17	0.1	35.6	1.25	-29.87	0.29	-7.71	-7.88	-7.55	22.85	22.49	23.2	3.43	2.55	4.33	1105	734	1964
251.468	-0.15	0.1	35.56	1.27	-29.83	0.3	-7.7	-7.87	-7.53	22.81	22.45	23.17	3.4	2.52	4.29	1086	723	1928
251.466	-0.14	0.1	35.52	1.28	-29.78	0.31	-7.69	-7.86	-7.52	22.77	22.4	23.14	3.35	2.45	4.26	1070	712	1868
251.464	-0.12	0.09	35.48	1.3	-29.73	0.31	-7.68	-7.84	-7.51	22.74	22.37	23.11	3.33	2.43	4.21	1059	706	1851
251.462	-0.11	0.09	35.44	1.31	-29.69	0.32	-7.67	-7.84	-7.5	22.7	22.31	23.07	3.28	2.39	4.19	1042	702	1818
251.46	-0.09	0.09	35.39	1.33	-29.64	0.33	-7.66	-7.83	-7.48	22.66	22.27	23.05	3.24	2.36	4.15	1032	692	1763
251.458	-0.07	0.09	35.35	1.34	-29.59	0.34	-7.64	-7.81	-7.47	22.62	22.22	23.01	3.2	2.29	4.12	1008	681	1729
251.456	-0.06	0.09	35.31	1.36	-29.54	0.34	-7.63	-7.81	-7.46	22.58	22.18	22.98	3.16	2.27	4.08	992	679	1705
251.454	-0.04	0.09	35.27	1.38	-29.49	0.35	-7.62	-7.79	-7.45	22.54	22.13	22.95	3.12	2.23	4.04	981	673	1674
251.452	-0.03	0.09	35.23	1.4	-29.44	0.36	-7.61	-7.79	-7.43	22.49	22.08	22.91	3.08	2.16	4.02	971	658	1630
251.45	-0.01	0.09	35.18	1.42	-29.39	0.37	-7.6	-7.78	-7.42	22.46	22.02	22.88	3.05	2.12	3.96	951	653	1604
251.448	0.01	0.09	35.14	1.43	-29.34	0.38	-7.59	-7.77	-7.41	22.4	21.97	22.83	3	2.06	3.92	934	642	1570
251.446	0.03	0.09	35.1	1.45	-29.29	0.38	-7.57	-7.75	-7.39	22.37	21.93	22.81	2.96	2.03	3.88	931	635	1533
251.444	0.04	0.09	35.05	1.47	-29.23	0.39	-7.56	-7.75	-7.37	22.33	21.88	22.79	2.91	1.99	3.87	916	631	1507
251.442	0.06	0.09	35.01	1.5	-29.18	0.4	-7.54	-7.73	-7.36	22.28	21.82	22.75	2.88	1.93	3.81	903	622	1477
251.44	0.08	0.09	34.96	1.52	-29.12	0.41	-7.53	-7.72	-7.34	22.24	21.77	22.71	2.84	1.89	3.76	891	613	1448
251.438	0.1	0.09	34.92	1.54	-29.07	0.42	-7.52	-7.71	-7.33	22.2	21.72	22.68	2.78	1.87	3.73	874	608	1411
251.436	0.12	0.09	34.87	1.56	-29.01	0.43	-7.5	-7.69	-7.31	22.16	21.67	22.65	2.75	1.81	3.7	864	600	1384
251.434	0.14	0.09	34.83	1.58	-28.96	0.44	-7.49	-7.68	-7.3	22.1	21.6	22.6	2.67	1.74	3.65	845	588	1354
251.432	0.16	0.09	34.78	1.61	-28.9	0.45	-7.47	-7.67	-7.28	22.05	21.56	22.56	2.66	1.71	3.59	837	587	1324
251.43	0.18	0.09	34.74	1.63	-28.84	0.46	-7.46	-7.66	-7.26	22.01	21.49	22.53	2.6	1.65	3.55	822	577	1293
251.428	0.2	0.09	34.69	1.65	-28.78	0.47	-7.45	-7.65	-7.25	21.96	21.43	22.5	2.54	1.59	3.52	813	567	1280
251.426	0.22	0.09	34.64	1.68	-28.72	0.48	-7.43	-7.64	-7.23	21.92	21.38	22.46	2.51	1.54	3.49	797	564	1254
251.424	0.24	0.09	34.6	1.7	-28.66	0.49	-7.42	-7.62	-7.21	21.88	21.32	22.42	2.46	1.49	3.45	788	555	1233
251.422	0.26	0.09	34.55	1.73	-28.6	0.5	-7.4	-7.6	-7.19	21.82	21.26	22.4	2.43	1.42	3.42	773	546	1221
251.42	0.28	0.09	34.5	1.76	-28.54	0.51	-7.39	-7.59	-7.17	21.78	21.19	22.36	2.36	1.38	3.37	765	540	1196
251.418	0.3	0.09	34.45	1.78	-28.48	0.52	-7.37	-7.58	-7.15	21.73	21.15	22.33	2.32	1.33	3.31	753	534	1165
251.416	0.32	0.09	34.4	1.81	-28.42	0.53	-7.35	-7.56	-7.13	21.68	21.09	22.27	2.27	1.27	3.26	741	526	1148
251.414	0.34	0.09	34.35	1.84	-28.35	0.55	-7.33	-7.55	-7.12	21.63	21.01	22.23	2.21	1.21	3.23	731	518	1125
251.412	0.37	0.09	34.31	1.87	-28.29	0.56	-7.31	-7.53	-7.1	21.6	20.97	22.21	2.18	1.17	3.2	723	513	1110
251.41	0.39	0.09	34.26	1.89	-28.22	0.57	-7.3	-7.53	-7.07	21.54	20.91	22.17	2.14	1.09	3.17	717	507	1096
251.408	0.41	0.09	34.21	1.92	-28.16	0.58	-7.28	-7.51	-7.06	21.49	20.83	22.14	2.08	1.04	3.13	703	498	1078
251.406	0.44	0.09	34.16	1.95	-28.09	0.59	-7.26	-7.49	-7.04	21.43	20.75	22.1	2.01	0.97	3.05	688	492	1047
251.404	0.46	0.09	34.11	1.98	-28.03	0.6	-7.24	-7.48	-7.01	21.38	20.71	22.06	1.98	0.9	3.03	684	484	1024
251.402	0.48	0.09	34.06	2.01	-27.96	0.62	-7.23	-7.46	-7	21.33	20.64	22.02	1.92	0.85	2.99	671	479	1010
251.4	0.51	0.09	34	2.04	-27.89	0.63	-7.21	-7.45	-6.97	21.28	20.59	21.97	1.88	0.81	2.95	665	472	997

## Sheet: results of mass balance
CIE magnitude (‰)	Minitial (Gt)	δ13Cinitial (‰)	δ13Cfinal (‰)	δ13Cadd (‰)	Madd (Gt)
-1	66000	2.2	1.2	-6	9167
-1.5	66000	2.2	0.7	-6	14776
-2	66000	2.2	0.2	-6	21290
-2.5	66000	2.2	-0.3	-6	28947
-3	66000	2.2	-0.8	-6	38077
-3.5	66000	2.2	-1.3	-6	49149
-4	66000	2.2	-1.8	-6	62857
-4.5	66000	2.2	-2.3	-6	80270
-5	66000	2.2	-2.8	-6	103125
-5.5	66000	2.2	-3.3	-6	134444
-6	66000	2.2	-3.8	-6	180000
-6.5	66000	2.2	-4.3	-6	252353
-7	66000	2.2	-4.8	-6	385000
-7.5	66000	2.2	-5.3	-6	707143
-8	66000	2.2	-5.8	-6	2640000
-1	66000	2.2	1.2	-25	2519
-1.5	66000	2.2	0.7	-25	3852
-2	66000	2.2	0.2	-25	5238
-2.5	66000	2.2	-0.3	-25	6680
-3	66000	2.2	-0.8	-25	8182
-3.5	66000	2.2	-1.3	-25	9747
-4	66000	2.2	-1.8	-25	11379
-4.5	66000	2.2	-2.3	-25	13084
-5	66000	2.2	-2.8	-25	14865
-5.5	66000	2.2	-3.3	-25	16728
-6	66000	2.2	-3.8	-25	18679
-6.5	66000	2.2	-4.3	-25	20725
-7	66000	2.2	-4.8	-25	22871
-7.5	66000	2.2	-5.3	-25	25127
-8	66000	2.2	-5.8	-25	27500
-1	66000	2.2	1.2	-40	1602
-1.5	66000	2.2	0.7	-40	2432
-2	66000	2.2	0.2	-40	3284
-2.5	66000	2.2	-0.3	-40	4156
-3	66000	2.2	-0.8	-40	5051
-3.5	66000	2.2	-1.3	-40	5969
-4	66000	2.2	-1.8	-40	6911
-4.5	66000	2.2	-2.3	-40	7878
-5	66000	2.2	-2.8	-40	8871
-5.5	66000	2.2	-3.3	-40	9891
-6	66000	2.2	-3.8	-40	10939
-6.5	66000	2.2	-4.3	-40	12017
-7	66000	2.2	-4.8	-40	13125
-7.5	66000	2.2	-5.3	-40	14265
-8	66000	2.2	-5.8	-40	15439
-1	66000	2.2	1.2	-60	1078
-1.5	66000	2.2	0.7	-60	1631
-2	66000	2.2	0.2	-60	2193
-2.5	66000	2.2	-0.3	-60	2764
-3	66000	2.2	-0.8	-60	3345
-3.5	66000	2.2	-1.3	-60	3935
-4	66000	2.2	-1.8	-60	4536
-4.5	66000	2.2	-2.3	-60	5147
-5	66000	2.2	-2.8	-60	5769
-5.5	66000	2.2	-3.3	-60	6402
-6	66000	2.2	-3.8	-60	7046
-6.5	66000	2.2	-4.3	-60	7702
-7	66000	2.2	-4.8	-60	8370
-7.5	66000	2.2	-5.3	-60	9049
-8	66000	2.2	-5.8	-60	9742
-1	82000	2.2	1.2	-6	11389
-1.5	82000	2.2	0.7	-6	18358
-2	82000	2.2	0.2	-6	26452
-2.5	82000	2.2	-0.3	-6	35965
-3	82000	2.2	-0.8	-6	47308
-3.5	82000	2.2	-1.3	-6	61064
-4	82000	2.2	-1.8	-6	78095
-4.5	82000	2.2	-2.3	-6	99730
-5	82000	2.2	-2.8	-6	128125
-5.5	82000	2.2	-3.3	-6	167037
-6	82000	2.2	-3.8	-6	223636
-6.5	82000	2.2	-4.3	-6	313529
-7	82000	2.2	-4.8	-6	478333
-7.5	82000	2.2	-5.3	-6	878571
-8	82000	2.2	-5.8	-6	3280000
-1	82000	2.2	1.2	-25	3130
-1.5	82000	2.2	0.7	-25	4786
-2	82000	2.2	0.2	-25	6508
-2.5	82000	2.2	-0.3	-25	8300
-3	82000	2.2	-0.8	-25	10165
-3.5	82000	2.2	-1.3	-25	12110
-4	82000	2.2	-1.8	-25	14138
-4.5	82000	2.2	-2.3	-25	16256
-5	82000	2.2	-2.8	-25	18468
-5.5	82000	2.2	-3.3	-25	20783
-6	82000	2.2	-3.8	-25	23208
-6.5	82000	2.2	-4.3	-25	25749
-7	82000	2.2	-4.8	-25	28416
-7.5	82000	2.2	-5.3	-25	31218
-8	82000	2.2	-5.8	-25	34167
-1	82000	2.2	1.2	-40	1990
-1.5	82000	2.2	0.7	-40	3022
-2	82000	2.2	0.2	-40	4080
-2.5	82000	2.2	-0.3	-40	5164
-3	82000	2.2	-0.8	-40	6276
-3.5	82000	2.2	-1.3	-40	7416
-4	82000	2.2	-1.8	-40	8586
-4.5	82000	2.2	-2.3	-40	9788
-5	82000	2.2	-2.8	-40	11022
-5.5	82000	2.2	-3.3	-40	12289
-6	82000	2.2	-3.8	-40	13591
-6.5	82000	2.2	-4.3	-40	14930
-7	82000	2.2	-4.8	-40	16307
-7.5	82000	2.2	-5.3	-40	17723
-8	82000	2.2	-5.8	-40	19181
-1	82000	2.2	1.2	-60	1340
-1.5	82000	2.2	0.7	-60	2026
-2	82000	2.2	0.2	-60	2724
-2.5	82000	2.2	-0.3	-60	3434
-3	82000	2.2	-0.8	-60	4155
-3.5	82000	2.2	-1.3	-60	4889
-4	82000	2.2	-1.8	-60	5636
-4.5	82000	2.2	-2.3	-60	6395
-5	82000	2.2	-2.8	-60	7168
-5.5	82000	2.2	-3.3	-60	7954
-6	82000	2.2	-3.8	-60	8754
-6.5	82000	2.2	-4.3	-60	9569
-7	82000	2.2	-4.8	-60	10399
-7.5	82000	2.2	-5.3	-60	11243
-8	82000	2.2	-5.8	-60	12103
