# Supplementary material for: Six-fold increase of atmospheric pCO2 during the Permian–Triassic mass extinction
Source: Nat Commun. 2021 Apr 9;12:2137. doi: 10.1038/s41467-021-22298-7 (PMC8035180; doi:10.1038/s41467-021-22298-7)
Supplement: Supplementary file 7 — Supplementary Data 4 [file 41467_2021_22298_MOESM7_ESM.xlsx]

## Sheet: Chinahe
Chinahe section
Sample		Position (m)	δ13Cbulk(‰)	δ13Ccuticle(‰)		δ13Cnon-charred wood(‰)		δ13Ccharred wood (‰)		TOC (%)
CNH-1		4.5	-24.23	-23.7						0.79
CNH-2		5.5	-24.23
CNH-3		6.4	-24.54	-24.37		-24.07		-23.71		1.42
CNH-4		7.4	-24.48							1.26
CNH-5		9.2	-25.49	-25.46				-24.45		1.92
CNH-6		10.7	-24.42							1.61
CNH-7		11.5	-24.3
CNH-8		12.7	-24.3	-24.17		-23.59				2.9
CNH-9		13.9	-23.94							1.91
CNH-10		14.3	-24.17	-23.55				-22.87
CNH-11		14.4	-24.02							2.07
CNH-12		15.3	-23.66
CNH-13		17.3	-24.9	-24.39		-25.36				1.69
CNH-14		18.5	-24.55							0.9
CNH-15		19.5	-25.2	-25.62		-25.07				2.81
CNH-16		20.7	-25.46	-25.19				-23.91
CNH-17		21.7	-25.29							0.42
CNH-18		22.3	-25.55	-24.73						0.39
CNH-19		23.2	-25.29							1.98
CNH-20		23.55	-25.24
CNH-21		24.55	-25.33	-24.47		-23.93		-23.76		1.44
CNH-22		24.85	-25.23	-24.57		-23.6		-24.1		1.03
CNH-23		25.05	-25.12	-24.58		-23.56		-24.33
CNH-24		25.4		-26.64		-25.38		-24.61
CNH-25		25.55	-26.81	-26.24		-26.22		-25.57		2.32
CNH-26		25.85	-26.74	-26.52		-26.37		-27.14		2.1
CNH-27		26.1	-26.86	-27.21		-25.46		-26.7
CNH-28		26.35	-26.52	-26.25		-26.07		-25.59		2.55
CNH-29		26.65	-26.43	-25.73		-26.1		-26.73		1.23
CNH-30		26.95	-27.51	-27.34		-26.81		-26.73		0.92
CNH-31		27.55	-27.23	-28.04		-27.95		-27.29		2.29
CNH-32		27.95	-27.18	-29.03		-27.2		-28.6		1.69
CNH-33		28.35	-26.97	-27.73		-26.91		-27.23		1.87
CNH-34		28.45	-28.4
CNH-35		28.75	-30.14	-31.15		-28.48				0.6
CNH-36		29.15	-29.25
CNH-37		29.55	-28.31	-31.21		-30.94				0.46
CNH-38		30.85	-28.61	-28.7		-29.24				0.4
CNH-39		31.55	-28.48							0.39
CNH-40		32.5	-27.68	-28.46		-28.59				0.17
CNH-41		33	-27.44							0.15
CNH-42		34.05	-28.15	-28.29		-28.49		-28.98		0.18
CNH-43		34.75	-28.73	-29.14		-30.05		-29.73		0.22
CNH-44		35.75	-27.74							0.08
CNH-45		36.95	-29.61	-30.34		-30.25		-30.96		0.24
CNH-46		38.55	-28.61
CNH-47		39.15	-29.05							0.13
CNH-48		40.15	-28.94	-29.72		-30.92		-30.57
CNH-49		41.15	-30.32							0.13
CNH-50		48.55	-30.84	-31.9		-31.94				0.09
CNH-51		50.35	-28.95
CNH-52		51.75	-27.97	-26.75						0.08
CNH-53		53.65	-29.52
CNH-54		55.05	-28.31
CNH-55		57.55	-28.39	-28.81						0.09
CNH-56		59.15	-28.2							0.08
CNH-57		61.45	-28.21							0.07
CNH-58		62.75	-25.8
CNH-59		63.95	-26.97							0.06
CNH-60		65.95	-28.87	-29.57		-28.85				0.07
CNH-61		68.35	-27.77
CNH-62		69.95	-27.23							0.08
CNH-63		71.45	-27.66							0.05
CNH-64		73.45	-27.99
CNH-65		74.95	-26.36							0.07
CNH-66		76.45	-27.07
CNH-67		77.95	-27.35
CNH-68		79.45	-27.65
CNH-69		81.45	-27.3							0.06

## Sheet: ZK4703
ZK4703 core
Sample	Position (m)		δ13Cbulk(‰)	δ13Ccuticle(‰)		δ13Ccharred wood (‰)		TOC (%)
ZK-3	688.5		-24.67	-24.2		-25.15		1.49
ZK-5	687.5		-25.18					1.55
ZK-8	686		-24.81	-24.93		-24.68		1.51
ZK-10	685		-24.65	-25.79		-25.57		1.43
ZK-12	684		-24.81	-24.53		-23.7		1
ZK-14	683		-25.3	-25.81		-23.73		3.17
ZK-17	679		-24.52	-25.35		-25.09		1.07
ZK-20	677.5		-24.23					0.87
ZK-22	676.5		-24.68	-25.15				1.02
ZK-23	676		-25.07					1.1
ZK-26	674.75		-25.55	-25.99		-24.7		1.17
ZK-27	674.5		-28.33					0.86
ZK-28	674.25		-28.72	-29.13				0.89
ZK-30	673.75		-27.87	-28.58		-28.65		1.37
ZK-32	673.25		-27.57	-29.08		-27.01		1.62
ZK-35	672.5		-29.64	-31.94		-30.79		0.66
ZK-37	672		-30.4	-32.18		-30.77		0.2
ZK-39	671.75		-30.67	-32.01		-30.3		0.32
ZK-41	671.25		-29.49	-30.53		-29.58		0.28
ZK-42	670.75		-28.9					0.35
ZK-43	670.5		-28.5	-30.29		-29.51		0.4
ZK-45	670.25		-28.44	-29.42				0.21
ZK-47	669.75		-27.54	-31.37		-29.68		0.3
ZK-50	669		-30.1	-30.33				0.45
ZK-52	668.5		-30.5					0.76
ZK-54	668		-30.92			-30.2		0.72
ZK-56	667.5		-30.31					0.44
ZK-58	667		-30.27	-30.69				0.41
ZK-63	665.75		-30.05	-31.64		-29.85		0.26
ZK-65	665.25		-30.04					0.26
ZK-67	664.75		-30.82					0.51
ZK-70	664		-30.36	-32.58		-30.05		0.26
ZK-72	663.5		-30.3					0.25
ZK-74	663		-30.74	-31.81		-30.1		0.52
ZK-77	662.25		-30.46	-31.37		-29.71		0.57
ZK-79	661.75		-30.27	-31.34		-29.99		0.39
ZK-81	661.5		-29.37
ZK-83	661.25		-29.2
ZK-85	661		-27.68
ZK-87	660		-27.67
ZK-90	659.5		-27.59

## Sheet: Jiucaichong
Jiucaichong
Sample	Position (m)		δ13Cbulk(‰)		δ13Ccuticle(‰)	δ13Ccharred wood (‰)		TOC (%)
JCC-1	0.5		-24.03		-24.02			1.9
JCC-2	1.2		-24.77					0.09
JCC-3	1.8		-23.97					0.46
JCC-4	2.4		-25.18			-23.55		0.22
JCC-5	4.2		-24.91					0.09
JCC-6	5.7		-25.54					0.08
JCC-7	6		-25.86		-24.73			0.05
JCC-8	6.3		-26.64					0.03
JCC-9	6.6		-27.37		-25.8			0.04
JCC-10	7.25		-25.57		-25.04			0.1
JCC-11	7.4		-25.21					0.56
JCC-12	7.55		-26.83		-26.43
JCC-13	7.68		-26.51		-25.69			1.69
JCC-14	7.78		-27.57		-27.15
JCC-15	7.85		-25.15		-25.62			0.23
JCC-16	8.05		-25.08		-25.52			0.61
JCC-17	8.15		-25.02		-25.9			0.1
JCC-18	8.25				-24.23
JCC-19	8.35		-25.57					0.16
JCC-20	8.45		-26.4		-27.48			0.06
JCC-21	8.65		-27.47					0.1
JCC-22	8.85		-27.23					0.04
JCC-23	9.05		-27.73					0.04
JCC-24	9.25		-27.75		-27.58			0.03
JCC-25	9.45		-29.52					0.09
JCC-26	9.55		-29.76		-29.82			0.1
JCC-27	9.65		-28.26					0.07
JCC-28	9.95		-28.57		-28.1			0.13
JCC-29	10.25		-28.06		-29.83			0.04
JCC-30	10.55				-29.73
JCC-31	10.65		-29.32					0.07
JCC-32	10.95				-30.19
JCC-33	11.65				-29.86
JCC-34	12.05		-27.18					0.25
JCC-35	12.35					-29.76
JCC-36	12.75		-27.81			-30.11		0.02
JCC-37	13.55		-28.12			-29.18		0.05
JCC-38	14.35				-28.62
JCC-39	14.75		-27.71					0.03
JCC-40	15.75					-28.59
JCC-41	16.52		-29.23					0.08
JCC-42	17.02					-30.93
JCC-43	17.52		-27.44					0.04
JCC-44	18.42		-27.48					0.02
JCC-45	19.72		-28.04					0.04
JCC-46	20.72				-25.33
JCC-47	21.72		-27.16					0.03
JCC-48	22.02		-27.25		-27.44			0.03
JCC-49	22.52				-30
JCC-50	24.02				-28.25
JCC-51	25.5		-26.88					0.02

## Sheet: Chahe
Chahe
Sample	Position (m)		δ13Ccharred wood (‰)
CH-01	71		-23.91
CH-06	79.35		-23.04
CH-08	81.35		-23.96
CH-10	83.35		-24.75
CH-21	87		-24.34
CH-20	87.2		-26.31
CH-19	87.5		-27.69
CH-22	88		-28.77
CH-23	88.5		-29.14
CH-25	89		-29.35
CH-28	90.5		-28.35
CH-37	93		-28.8
CH-32	94		-28.57
